# Supplementary material for: Augmentation of Bri2 molecular chaperone activity against amyloid-β reduces neurotoxicity in mouse hippocampus in vitro
Source: Commun Biol. 2020 Jan 20;3:32. doi: 10.1038/s42003-020-0757-z (PMC6971075; doi:10.1038/s42003-020-0757-z)
Supplement: Supplementary file 3 — Supplementary Data 1 [file 42003_2020_757_MOESM3_ESM.xlsx]

## Sheet: Sheet1
Supplementary data for figure 2C and D
Control1	Abeta42	'50 nM mut oli'	'25 nM mut mon'	'25 nM wt oli'	'50 nM wt oli'	'Control 2'	Abeta42	mix
4.46e-09	9.13e-10	4.26e-09	8.08e-10	8.3e-10	1.04e-08	6.47e-09	9.13e-10	3.56e-09
5.32e-09	2.79e-09	1.49e-08	1.23e-09	5.23e-09	8.34e-09	9.59e-09	2.79e-09	6.92e-09
2.39e-08	1.24e-10	1.19e-08	1.41e-09	2.39e-09	1.54e-08	1.31e-09	1.24e-10	3.24e-09
1.65e-08	1.44e-10	1.02e-08	1.02e-09	1.03e-08	1.24e-09	7.94e-09	1.44e-10	3.89e-09
1.05e-08	5.24e-10	7.12e-09	1.71e-09	1.44e-09	1.26e-08	1.35e-08	5.24e-10	4.91e-09
1.5e-08	1.16e-09	5.37e-09	4.14e-09	8.66e-09	1.31e-08	3.7e-09		5.24e-09
6.47e-09	3.46e-10	6.18e-09	2.09e-09	8.3e-09				2.42e-09
9.59e-09	6.31e-10		3.01e-09	7.88e-10				7.64e-09
7.94e-09	1.35e-09		3.02e-09	2.27e-08				6.47e-09
1.35e-08	1.67e-09		4.48e-09	5.29e-09
3.7e-09	4.25e-10		1.13e-09
1.02e-08	2.12e-09
1.39e-08	4.79e-09
5.67e-08	6.54e-09
5.67e-09	3.28963e-10
6.37e-08	6.72e-10
5.43e-09	2.07e-09
1.72e-08	2.04e-09
2.39e-08	1.5e-09
1.65e-08	4.79e-09
1.35e-08
3.3e-08
Supplementary for figure 4B
Control	'50 nM Abeta42'	'50 nM dimer'	'50 nM monomer'
4.46e-09	9.13e-10	4.08e-09	7.6e-09
5.32e-09	2.79e-09	3.45e-09	9.51e-09
2.39e-08	1.24e-10	3.51e-09	8.32e-09
1.65e-08	1.44e-10	3.21e-09	8.61e-09
1.05e-08	5.24e-10	2.08e-09	4.75e-09
1.5e-08	1.16e-09		6.19e-09
6.47e-09	3.46e-10
9.59e-09	6.31e-10
7.94e-09	1.35e-09
1.35e-08	1.67e-09
3.7e-09	4.25e-10
	2.12e-09
	4.79e-09
	6.54e-09
