# Supplementary material for: Augmentation of Bri2 molecular chaperone activity against amyloid-β reduces neurotoxicity in mouse hippocampus in vitro
Source: Commun Biol. 2020 Jan 20;3:32. doi: 10.1038/s42003-020-0757-z (PMC6971075; doi:10.1038/s42003-020-0757-z)
Supplement: Supplementary file 4 — Supplementary Data 2 [file 42003_2020_757_MOESM4_ESM.xlsx]

## Sheet: 3 uM Abeta42 and 10-100% R221E 
Time (h)	Abeta42 #1	Abeta42 #2	Abeta42 #3	10% dim Abeta42 #1	10% dim Abeta42 #2	10% dim Abeta42 #3	30% dim Abeta42 #1	30% dim Abeta42 #2	30% dim Abeta42 #3	50% dim Abeta42 #1	50% dim Abeta42 #2	50% dim Abeta42 #3	70% dim Abeta42 #1	70% dim Abeta42 #2	70% dim Abeta42 #3	100% dim Abeta42 #1	100% dim Abeta42 #2	100% dim Abeta42 #3	10% mon Abeta42 #1	10% mon Abeta42 #2	10% mon Abeta42 #3	30% mon Abeta42 #1	30% mon Abeta42 #2	30% mon Abeta42 #3	50% mon Abeta42 #1	50% mon Abeta42 #2	50% mon Abeta42 #3	70% mon Abeta42 #1	70% mon Abeta42 #2	70% mon Abeta42 #3	100% mon Abeta42 #1	100% mon Abeta42 #2	100% mon Abeta42 #3
	4	5	6	4	5	6	7	8	9	10	11	12	13	15	14	16	17	18	19	20	21	4	5	6	7	8	9	10	11	12	13	14	15
Time (h)	Sample X11	Sample X11	Sample X11	Sample X17	Sample X17	Sample X17	Sample X18	Sample X18	Sample X18	Sample X19	Sample X19	Sample X19	Sample X20	Sample X20	Sample X20	Sample X21	Sample X21	Sample X21	Sample X22	Sample X22	Sample X22	Sample X23	Sample X23	Sample X23	Sample X24	Sample X24	Sample X24	Sample X25	Sample X25	Sample X25	Sample X26	Sample X26	Sample X26
0	14	5	8	8	12	7	16	12	16	19	26	27	62	39	37	48	56	48	-4	0.666667	4	6	5	5	10	36	8	10	18	8	12	15	19
0.05	13	2	2	9	7	2	8	15	8	18	21	23	54	31	27	39	47	45	1	0.333333	2	4	0.333333	5	1	35	15	4	17	13	5	10	11
0.1	13	3	2	14	8	3	7	10	14	16	21	18	51	27	25	35	40	42	4	4	3	2	4	4	5	33	8	5	12	4	9	7	5
0.15	12	5	1	9	8	6	10	11	11	19	24	20	52	22	22	33	43	34	-0.666667	0.333333	4	12	8	7	2	30	10	11	11	7	6	9	11
0.2	8	0	-1	9	5	4	6	6	10	17	15	18	51	29	17	35	35	34	-2	-2	0	3	2	1	1	29	8	5	11	9	1	4	7
0.25	14	3	5	7	4	2	7	5	5	14	15	16	47	20	19	35	27	27	3	-0.666667	0.333333	8	2	4	2	26	6	5	10	-0.666667	5	7	8
0.3	9	0.666667	-1	9	5	2	4	3	10	9	15	12	41	17	15	32	29	26	3	4	-7	0.666667	0.666667	3	-0.333333	23	5	4	10	5	6	5	11
0.35	11	-0.666667	-0.666667	6	0.333333	5	3	5	9	10	14	15	42	23	17	34	27	20	1	-2	0.333333	3	-4	5	-0.666667	23	8	7	6	7	5	5	7
0.4	12	-2	3	9	5	1	8	6	10	11	17	17	42	20	20	29	32	29	0	2	1	8	3	3	2	28	5	5	7	10	9	5	7
0.45	12	-1	-3	5	3	-1	4	0	11	11	10	8	47	19	20	33	27	28	1	-4	-1	4	-1	1	-1	23	1	3	4	6	-1	1	5
0.5	14	3	7	8	5	4	4	2	13	13	11	15	38	24	18	29	33	26	-0.333333	-0.333333	0.666667	3	5	3	4	27	6	2	6	6	8	4	7
0.55	12	-3	-3	3	0	6	3	4	7	4	11	11	36	17	17	26	25	19	-3	-4	-5	0	3	-2	3	21	8	-1	3	3	5	7	5
0.6	12	3	-1	12	5	-1	9	5	9	14	14	8	40	17	18	29	27	27	-1	-4	2	4	2	-3	3	32	8	8	7	9	7	8	11
0.65	16	4	5	13	10	6	4	7	10	15	15	8	42	22	19	30	29	27	9	0.333333	0.333333	3	3	-2	4	29	10	8	4	0.333333	5	7	4
0.7	11	4	-0.333333	8	5	-1	2	6	5	14	12	10	35	23	18	27	26	25	-1	-3	0.666667	5	-5	-6	-0.333333	25	8	-2	4	0.666667	3	6	3
0.75	12	12	3	11	2	7	10	0.666667	11	18	15	16	44	17	15	31	22	28	-4	5	4	-2	4	2	3	23	0.666667	7	11	4	6	5	8
0.8	11	6	-3	13	3	3	2	2	1	10	11	12	34	20	14	31	21	22	-4	-4	0.333333	3	0.333333	-3	1	19	4	4	7	4	1	-0.666667	4
0.85	10	12	-2	11	5	5	7	5	5	11	9	12	38	12	14	27	24	23	-2	4	9	3	1	1	-6	19	0	-3	3	1	4	1	2
0.9	20	28	3	22	8	19	9	7	5	10	11	11	43	25	25	29	24	28	-0.333333	10	15	3	4	5	2	28	4	4	9	6	6	5	7
0.95	17	36	5	21	3	19	8	4	5	13	13	14	38	20	15	24	24	25	2	12	15	4	6	4	4	25	-2	6	9	-2	5	7	8
1	18	41	9	24	5	24	3	4	7	6	12	15	38	19	18	33	24	23	1	18	16	1	11	3	-1	25	8	4	6	2	3	5	5
1.05	24	55	17	33	6	30	3	0.333333	7	10	8	14	36	17	16	28	24	31	-0.666667	25	27	5	11	-2	0.333333	24	6	1	4	4	5	8	1
1.1	28	71	20	36	5	42	5	4	11	13	14	13	43	23	20	32	23	24	0.666667	32	35	6	17	-1	5	26	7	5	8	2	6	8	3
1.15	37	86	34	43	7	43	3	0.666667	11	8	12	13	43	16	12	29	22	23	0.666667	40	42	-2	28	6	7	20	-2	3	4	2	6	5	7
1.2	49	97	36	47	10	60	0.666667	-0.333333	7	12	15	12	35	18	15	26	24	31	3	46	45	0.666667	29	5	3	25	4	3	6	2	6	0.666667	4
1.25	61	113	47	54	13	64	5	6	11	9	12	14	38	18	18	30	26	25	4	58	54	-3	36	8	4	27	4	2	10	4	5	5	3
1.3	76	128	55	57	14	75	4	5	4	11	10	9	38	19	16	28	22	29	7	66	71	4	46	18	10	30	5	5	2	2	8	-0.333333	6
1.35	88	146	72	70	21	86	1	3	11	8	16	17	38	22	19	28	22	23	11	79	77	6	50	16	17	31	11	6	11	5	4	4	5
1.4	108	166	83	74	21	91	2	8	11	12	16	13	39	21	14	29	28	24	15	91	88	5	58	24	17	43	9	10	7	9	4	6	4
1.45	133	169	99	86	25	98	2	4	10	7	11	12	39	16	12	30	29	21	19	91	100	3	60	22	15	36	6	2	5	3	1	2	2
1.5	148	183	118	91	32	112	7	7	9	11	12	17	45	20	19	27	23	25	24	110	113	8	67	32	25	40	14	4	7	6	5	7	8
1.55	157	202	129	98	38	117	3	2	10	9	13	8	35	22	19	34	27	23	31	121	121	10	76	38	31	47	16	1	4	4	2	6	8
1.6	169	207	144	102	36	130	5	8	7	15	11	14	40	17	12	28	26	26	34	132	133	17	77	45	35	49	22	-0.333333	8	2	5	7	4
1.65	185	226	168	121	47	136	13	10	11	11	16	11	38	25	20	32	29	25	41	150	142	16	88	48	40	52	24	8	11	12	6	8	9
1.7	194	231	177	127	52	148	0.333333	16	13	15	15	14	41	20	12	25	28	27	54	159	154	21	102	59	43	59	28	6	18	8	3	6	5
1.75	203	244	190	133	51	154	1	15	7	2	10	21	38	20	14	22	22	20	57	163	163	20	103	53	46	57	35	3	10	9	1	7	5
1.8	219	251	200	135	64	156	8	23	7	11	14	24	42	19	17	31	25	26	68	184	176	27	115	72	57	70	45	9	18	15	6	17	11
1.85	226	244	200	142	66	169	2	26	3	8	11	24	39	17	17	24	23	21	75	188	187	27	120	73	57	72	39	2	17	17	2	15	8
1.9	232	254	222	152	72	172	10	28	11	14	13	34	40	21	13	26	26	25	87	205	199	33	140	76	69	80	48	5	21	22	2	23	15
1.95	233	252	230	157	79	181	4	36	10	3	9	37	37	20	15	31	26	22	99	205	212	40	145	83	75	83	55	7	27	28	4	23	21
2	243	256	231	169	84	186	2	37	9	9	12	41	37	21	9	25	26	27	105	220	212	44	144	88	76	94	54	1	31	36	-2	30	25
2.05	246	264	241	186	92	195	5	45	10	9	14	47	41	18	15	24	26	25	116	227	228	46	148	96	92	97	65	3	35	40	5	38	35
2.1	249	261	249	179	100	203	8	47	8	8	13	53	36	22	19	30	24	24	126	234	233	54	150	102	89	106	63	7	45	43	3	43	40
2.15	258	261	243	182	105	207	7	59	5	7	10	54	34	19	15	30	22	21	146	239	238	59	160	115	94	110	73	4	47	51	5	55	43
2.2	260	268	256	197	114	215	3	57	6	8	13	54	35	18	17	24	19	17	150	246	245	65	170	122	97	109	75	2	57	56	7	56	50
2.25	260	270	252	204	121	222	4	60	14	3	13	64	33	12	16	30	23	20	164	258	250	72	181	125	107	124	78	8	68	60	3	67	48
2.3	265	265	256	216	131	223	4	69	16	14	9	70	34	14	17	26	23	25	172	255	257	77	187	128	112	129	91	2	70	70	2	66	57
2.35	268	274	259	220	140	226	7	70	12	14	16	69	37	19	14	29	28	30	181	261	265	88	194	135	122	131	94	9	74	75	4	78	59
2.4	274	267	266	229	149	234	13	73	12	18	17	79	42	23	23	41	32	29	194	270	269	97	208	149	122	147	96	11	80	83	12	86	74
2.45	256	260	262	234	155	244	8	80	11	12	12	80	37	19	20	27	23	23	196	269	267	99	218	155	120	146	104	7	85	85	0	87	67
2.5	267	268	265	243	160	249	7	88	14	12	13	92	40	17	22	29	27	27	213	276	268	108	227	165	136	146	107	10	96	91	8	88	80
2.55	267	269	273	242	171	257	11	90	16	15	14	89	41	21	26	33	23	25	223	277	274	123	239	168	137	152	116	12	98	92	7	98	84
2.6	273	269	259	253	178	256	14	96	17	16	14	98	41	23	30	23	24	28	231	282	273	127	248	178	143	162	119	15	104	107	9	102	88
2.65	272	267	260	259	178	262	17	100	13	12	18	95	39	15	34	25	24	33	240	280	278	146	239	184	152	167	123	8	110	104	7	103	87
2.7	273	273	271	265	193	265	20	108	22	12	18	100	42	19	38	32	28	23	243	281	276	149	259	194	153	175	132	17	115	113	6	112	96
2.75	273	273	264	270	191	274	16	112	19	9	13	107	37	16	37	27	27	25	249	275	278	162	257	202	160	179	132	9	115	116	11	118	96
2.8	272	271	271	270	205	275	17	112	21	14	16	114	37	20	47	25	28	25	253	282	280	170	263	212	166	178	135	17	118	122	10	119	107
2.85	279	275	269	277	214	277	19	117	18	13	17	119	39	20	52	32	29	33	264	281	274	172	273	220	174	196	145	17	130	126	13	133	116
2.9	268	271	268	287	220	283	25	127	24	12	19	122	42	24	58	30	29	32	262	288	281	192	277	229	176	203	148	17	132	132	17	132	117
2.95	274	278	268	284	233	277	23	131	28	6	15	128	36	21	64	32	24	25	267	276	279	200	283	233	177	203	152	16	135	129	9	133	111
3	277	269	271	281	234	289	29	132	26	13	21	132	45	25	68	28	26	30	274	286	277	207	292	245	190	214	163	21	145	140	14	142	118
3.05	278	274	268	281	246	284	26	138	25	15	27	133	40	20	72	25	24	35	280	285	280	212	291	250	194	214	164	28	151	139	16	145	129
3.1	274	273	277	292	253	284	38	143	40	10	23	136	41	23	79	32	29	39	274	292	278	226	300	248	198	224	167	27	158	147	23	150	128
3.15	283	274	269	293	257	291	40	153	35	18	27	136	44	23	83	33	26	35	279	288	277	242	296	265	205	226	168	31	167	148	20	159	131
3.2	277	271	267	294	256	292	35	142	35	12	30	141	43	20	84	30	28	35	274	291	280	240	302	271	205	234	173	30	165	154	23	159	133
3.25	282	273	271	298	273	296	45	162	42	12	28	151	44	24	90	34	29	42	282	289	285	255	306	271	222	248	182	31	170	154	27	168	138
3.3	279	272	273	302	275	298	45	160	41	13	34	153	43	22	95	26	30	43	283	284	281	269	311	279	224	249	188	37	172	168	28	167	146
3.35	285	276	271	303	274	303	51	170	52	11	32	157	43	23	99	30	30	48	280	285	286	264	310	278	235	252	189	40	176	167	33	169	151
3.4	285	275	270	307	286	300	56	174	49	15	37	154	51	22	106	32	31	53	283	291	280	272	312	291	234	263	194	44	185	170	32	177	151
3.45	284	274	276	305	285	310	57	174	53	16	35	159	47	20	104	30	31	52	283	283	281	280	319	284	242	262	201	48	192	179	34	177	153
3.5	276	276	270	302	292	297	63	171	56	13	38	163	43	30	111	28	31	54	283	281	279	280	314	287	242	269	203	51	187	180	40	185	158
3.55	276	272	270	308	287	298	62	182	63	16	35	160	50	23	117	36	33	52	279	290	283	282	321	292	255	277	208	57	196	185	36	189	160
3.6	281	268	268	309	298	301	65	184	64	13	41	167	47	28	117	36	36	57	285	290	281	286	321	298	260	282	213	60	199	193	42	194	160
3.65	274	272	270	303	298	306	75	184	61	14	43	178	54	27	121	29	35	61	285	296	282	295	331	301	260	285	217	63	202	189	46	194	162
3.7	272	277	268	310	312	307	76	188	69	16	47	176	50	33	126	30	33	61	294	285	280	297	326	307	274	282	218	62	206	201	46	195	169
3.75	272	264	264	304	303	300	71	191	64	11	42	172	51	21	125	25	33	60	278	291	277	293	323	297	259	295	223	71	204	203	45	198	171
3.8	287	276	278	317	313	316	87	211	81	19	54	190	59	35	141	39	47	75	291	294	286	306	325	315	275	304	234	81	218	214	57	213	179
3.85	285	268	265	309	320	310	86	207	83	21	47	199	59	35	137	41	44	71	281	295	283	307	327	307	281	304	244	79	226	216	56	205	181
3.9	279	275	265	316	315	311	88	210	82	17	54	196	59	34	133	37	43	77	291	291	284	302	325	303	289	310	238	86	226	216	60	212	184
3.95	276	274	269	315	325	311	90	218	92	19	58	185	60	34	147	44	49	77	283	294	288	307	329	312	287	312	245	95	227	221	66	215	190
4	279	278	273	312	328	302	89	214	93	20	63	198	61	43	143	41	54	78	291	282	282	311	338	323	291	313	247	96	235	214	60	222	198
4.05	277	269	274	316	320	303	98	221	97	14	62	189	62	44	148	43	50	82	288	292	279	305	325	317	292	317	253	98	238	228	62	217	195
4.1	281	263	272	313	325	309	106	233	101	21	64	200	69	42	147	43	50	85	290	291	286	313	337	316	300	326	257	99	238	228	71	225	200
4.15	283	269	269	314	329	309	106	230	106	19	68	207	69	49	154	52	65	89	289	293	282	313	333	320	309	326	261	107	253	234	79	235	199
4.2	283	277	270	309	325	309	115	226	106	19	68	204	63	51	155	44	56	89	283	289	281	306	335	318	304	336	262	109	245	241	70	235	208
4.25	286	280	283	311	335	317	114	247	117	22	75	217	71	53	166	55	65	95	300	295	292	318	343	322	311	330	267	117	268	243	84	236	212
4.3	289	278	276	316	334	311	120	243	122	25	76	211	76	58	170	58	63	98	293	295	289	318	339	328	312	343	271	121	266	244	93	251	217
4.35	280	269	268	314	338	315	121	247	127	22	75	220	76	52	163	56	61	92	283	290	279	321	341	319	309	342	277	126	260	244	85	242	207
4.4	284	283	278	326	338	318	130	257	126	27	79	220	82	69	174	57	74	101	290	291	280	319	331	327	315	347	271	117	272	250	93	250	231
4.45	285	276	269	317	330	311	128	255	126	22	75	222	79	64	170	59	70	99	281	293	287	320	328	330	312	349	278	130	268	253	93	248	225
4.5	290	279	281	322	339	319	138	268	135	28	95	234	82	69	177	72	77	110	301	290	287	336	338	326	328	358	286	140	278	260	105	267	224
4.55	293	278	274	319	340	315	147	266	140	30	90	230	85	72	186	67	85	110	291	292	288	326	335	319	327	356	285	145	279	263	107	259	233
4.6	288	277	268	314	332	308	141	266	137	30	82	227	85	66	177	71	78	105	285	290	287	318	328	323	320	358	284	141	275	262	103	268	223
4.65	290	276	277	316	342	323	147	269	150	30	93	238	87	75	185	76	88	114	293	297	288	329	335	324	327	353	289	151	288	279	110	265	237
4.7	284	275	272	316	343	310	146	261	149	26	94	230	86	74	190	72	91	115	289	291	280	327	329	325	320	348	287	152	286	269	118	268	238
4.75	284	278	274	314	338	314	151	271	150	32	92	239	86	75	184	74	90	116	290	288	277	326	334	327	326	358	292	153	295	275	121	261	236
4.8	293	278	273	319	335	312	160	273	159	41	105	241	98	83	199	83	97	129	289	303	286	326	347	334	331	364	304	165	295	280	124	280	248
4.85	284	274	266	303	344	309	161	275	163	42	105	241	99	83	195	74	97	126	288	291	281	324	329	330	336	371	296	168	302	286	118	275	247
4.9	290	280	272	320	347	317	174	282	163	42	108	243	98	89	210	86	102	129	290	293	280	326	336	327	332	369	306	173	302	280	131	280	254
4.95	286	278	277	310	348	309	171	288	172	46	115	258	99	89	206	90	103	139	289	295	288	328	335	329	341	371	301	178	308	288	134	290	254
5	290	283	270	322	339	316	179	297	178	47	122	250	104	93	208	89	107	136	293	286	286	336	336	327	342	379	304	186	311	293	142	290	259
5.05	290	281	276	317	351	319	176	297	181	41	122	256	107	97	206	88	110	136	296	291	283	326	332	325	338	376	299	189	313	294	143	288	251
5.1	290	277	274	311	343	314	186	289	177	53	115	254	107	94	210	92	108	134	294	291	282	330	336	332	341	377	303	186	314	288	138	284	264
5.15	289	277	286	322	342	327	188	302	180	50	120	254	115	97	207	103	116	143	290	294	285	322	335	338	341	374	314	195	322	293	144	293	264
5.2	294	278	280	320	350	320	194	304	187	53	133	255	118	101	211	104	122	146	296	297	288	328	337	336	333	381	306	205	325	307	153	299	266
5.25	290	277	273	310	345	314	202	305	200	61	138	260	115	108	219	103	114	150	292	292	294	333	337	332	339	378	305	205	327	307	158	304	276
5.3	296	281	270	312	346	321	203	302	206	59	140	269	114	111	217	104	126	150	291	291	294	331	344	329	347	384	313	206	321	300	161	297	270
5.35	291	283	274	316	347	320	205	311	209	61	140	265	123	114	230	114	122	150	298	293	288	329	333	330	342	378	308	214	332	311	159	307	271
5.4	292	284	278	313	344	320	210	311	204	64	140	274	120	116	226	107	129	152	291	299	286	335	334	328	347	384	314	227	330	303	165	303	274
5.45	286	274	275	319	340	318	213	311	210	63	139	265	120	113	220	100	126	152	293	285	284	324	338	332	338	378	312	222	328	306	164	302	273
5.5	283	270	277	312	351	317	217	318	220	70	146	271	125	113	234	112	124	155	290	300	291	338	338	331	350	381	310	229	342	309	176	304	278
5.55	292	278	276	321	355	316	220	325	216	67	146	276	134	122	235	119	135	160	298	290	289	333	339	328	351	381	315	232	344	319	172	304	291
5.6	297	284	273	316	348	318	218	316	221	76	154	280	130	128	237	119	140	159	293	288	285	335	340	334	348	388	317	240	345	319	175	310	289
5.65	297	271	278	313	350	312	230	322	229	75	151	289	133	122	239	120	136	164	291	291	292	327	328	327	341	392	321	233	340	321	186	318	282
5.7	291	283	281	319	347	317	236	328	229	75	157	281	134	131	241	115	139	163	287	286	290	334	336	330	358	391	319	243	339	324	183	310	294
5.75	298	275	276	308	343	314	245	328	239	79	154	282	141	136	245	124	145	162	298	299	292	333	333	329	344	396	318	254	350	318	195	318	294
5.8	287	275	273	314	345	319	242	330	238	84	165	283	142	138	248	126	144	166	301	292	288	332	336	333	353	387	318	254	345	326	195	321	293
5.85	292	276	277	318	353	314	249	334	242	87	167	284	142	139	251	132	151	170	298	291	289	334	346	331	348	387	316	253	352	328	197	324	290
5.9	294	280	277	313	351	320	249	331	253	89	169	288	144	138	255	138	153	179	295	297	289	338	334	331	347	395	317	261	357	329	201	327	298
5.95	291	280	278	315	344	321	254	334	253	95	169	287	149	146	253	132	147	178	299	297	291	334	342	330	347	388	317	268	357	332	212	326	298
6	297	281	285	311	348	322	258	337	254	97	173	298	149	149	263	132	158	181	292	301	290	339	341	336	357	385	323	268	366	334	215	322	302
6.05	293	285	281	319	349	316	266	350	265	97	177	303	157	150	259	142	157	190	290	298	301	332	333	332	359	393	317	271	366	332	213	323	310
6.1	291	280	281	314	344	311	261	346	264	108	175	295	161	151	261	139	163	181	292	304	288	332	336	329	356	392	320	277	364	339	214	337	305
6.15	288	283	276	310	359	318	265	342	268	105	185	295	160	153	262	141	164	190	293	296	291	334	341	339	355	390	314	278	353	333	220	332	306
6.2	295	281	282	320	349	325	270	341	271	104	185	300	163	155	270	143	164	190	298	298	291	331	343	335	349	382	319	282	369	330	225	331	309
6.25	295	273	278	313	350	313	274	343	268	105	190	302	163	156	270	141	166	183	294	294	292	320	334	328	350	392	318	285	363	342	225	332	309
6.3	299	281	277	318	353	316	280	350	279	111	198	304	167	161	273	150	164	191	296	301	289	337	341	332	349	393	326	290	373	341	222	335	311
6.35	298	295	285	316	345	328	285	357	283	116	192	309	170	165	274	152	174	202	299	295	293	334	343	341	359	402	329	295	368	347	229	340	308
6.4	298	288	286	316	359	318	278	352	289	120	199	308	170	166	273	155	177	196	291	293	295	340	335	335	352	390	325	290	380	347	240	345	312
6.45	296	282	285	312	344	310	284	355	290	122	200	305	169	166	270	150	176	191	297	291	288	334	332	333	355	399	322	292	370	343	236	339	317
6.5	290	282	285	312	347	317	291	352	294	116	203	306	177	168	268	158	176	200	297	295	290	329	336	338	360	407	325	302	379	347	243	341	315
6.55	291	281	283	322	354	320	300	356	296	129	207	316	185	175	282	163	185	201	303	303	298	336	343	337	352	398	332	302	384	352	249	349	319
6.6	291	283	282	309	347	312	294	351	302	130	204	307	178	168	268	157	182	198	294	291	293	333	342	333	352	386	324	306	377	342	239	333	319
6.65	300	283	285	315	349	313	300	355	302	128	200	312	180	177	280	158	182	207	290	290	289	335	336	339	353	395	318	300	376	346	251	343	319
6.7	295	290	291	315	357	325	304	353	303	132	213	318	184	177	286	165	192	210	296	303	291	343	342	328	356	393	333	313	379	349	255	345	325
6.75	302	276	283	315	351	318	302	356	307	135	217	322	189	178	287	167	196	218	291	296	288	336	345	335	351	398	334	310	380	358	258	346	325
6.8	293	278	285	325	351	316	299	362	307	145	223	311	193	182	288	172	193	219	300	299	289	331	333	331	357	401	323	309	376	351	258	352	330
6.85	294	276	282	313	349	317	303	362	311	143	222	317	195	184	294	173	198	212	306	299	287	342	342	344	355	398	324	313	382	353	260	358	329
6.9	288	286	285	319	344	317	305	368	307	148	228	320	197	192	297	172	197	210	296	292	291	335	345	329	349	396	319	315	383	355	270	350	332
6.95	297	284	280	317	353	313	323	359	317	152	238	316	198	194	296	174	201	219	290	304	292	334	342	334	359	398	321	323	380	363	270	353	336
7	300	289	286	320	356	319	310	364	314	153	231	318	201	189	288	170	199	212	296	293	290	333	337	333	356	396	326	321	381	361	274	358	332
7.05	295	282	293	318	352	318	320	365	327	156	238	323	209	198	302	177	206	224	298	302	292	338	338	331	349	395	333	323	385	353	272	350	336
7.1	290	282	286	311	350	314	324	359	319	153	234	319	197	197	296	174	200	218	296	293	283	337	331	332	352	392	317	317	383	354	276	350	322
7.15	295	288	291	326	352	320	332	369	330	161	244	325	204	201	293	184	216	220	299	304	293	345	343	335	356	404	332	321	386	361	277	355	339
7.2	301	275	293	317	348	322	330	369	328	162	248	334	203	208	299	179	210	230	293	299	287	335	331	338	354	395	322	319	393	357	281	367	333
7.25	304	281	285	318	359	318	334	370	333	166	253	337	213	208	304	186	212	230	300	297	290	339	336	333	356	393	321	329	398	363	282	364	333
7.3	297	283	282	315	352	312	333	371	342	164	250	327	219	200	306	186	221	229	293	294	289	342	339	335	348	396	324	330	395	358	288	368	334
7.35	298	282	294	322	360	323	338	375	336	167	254	335	214	215	314	192	224	237	299	304	296	335	336	332	357	402	332	329	387	362	297	363	331
7.4	301	282	285	314	348	318	339	371	338	169	256	337	219	211	307	194	216	237	292	297	295	331	341	330	346	401	320	332	404	360	291	359	331
7.45	300	282	292	316	357	321	330	372	332	179	266	337	220	218	309	195	225	240	292	288	300	344	339	335	358	399	327	337	391	366	300	360	341
7.5	310	282	286	315	350	320	346	373	345	178	263	335	232	223	309	195	217	236	299	302	292	344	334	332	358	399	325	334	405	366	297	360	348
7.55	303	279	289	321	355	314	345	372	347	179	262	336	227	217	313	204	224	242	302	301	291	346	335	332	363	404	322	337	394	363	303	370	345
7.6	292	288	291	317	349	317	341	371	340	184	269	332	225	219	315	196	226	240	295	294	295	335	336	331	346	392	323	331	395	364	298	362	345
7.65	299	285	293	318	351	316	351	368	354	195	267	339	234	225	319	203	236	246	300	299	298	342	340	341	355	397	333	342	395	375	303	372	354
7.7	298	296	290	318	360	318	348	377	354	189	278	344	234	225	317	207	230	251	303	299	301	338	337	328	355	399	323	336	392	367	311	368	344
7.75	303	287	292	324	355	316	355	378	355	195	277	344	244	232	318	212	237	248	296	298	293	345	345	333	360	408	324	340	399	363	304	370	355
7.8	303	292	296	317	358	319	348	375	363	199	281	347	240	240	329	207	230	246	308	296	296	344	332	328	355	402	321	339	400	365	318	360	349
7.85	300	283	295	323	355	317	366	384	361	197	283	347	235	237	315	209	236	260	289	298	295	340	337	331	350	399	319	338	393	375	308	375	343
7.9	304	277	291	317	339	315	353	379	353	198	284	349	241	229	313	212	239	258	292	296	296	340	332	337	354	395	324	335	400	364	306	369	348
7.95	309	287	286	324	347	322	361	384	369	199	285	351	251	248	321	222	247	254	298	296	294	333	349	342	360	396	328	350	399	372	318	375	355
8	303	286	290	311	355	318	363	377	367	209	286	346	247	241	323	213	243	254	304	297	294	341	339	340	361	392	331	349	406	365	312	362	346
8.05	302	282	288	319	352	315	366	385	368	208	291	347	247	240	317	211	244	257	294	301	292	346	335	341	354	396	321	354	396	372	317	378	358
8.1	300	287	291	313	356	318	365	389	365	214	298	354	251	249	328	221	256	263	301	299	296	338	343	336	361	391	324	343	393	374	323	376	354
8.15	292	286	294	317	354	316	362	378	365	213	296	353	260	241	322	219	257	254	299	296	295	335	340	334	346	396	324	345	400	367	319	370	350
8.2	303	287	292	322	354	315	365	384	362	218	299	349	259	246	330	228	254	263	301	298	300	341	342	331	350	398	333	346	399	378	326	378	356
8.25	304	291	294	318	352	319	372	389	378	219	302	349	258	250	336	228	259	267	299	299	295	342	334	335	361	396	333	339	399	374	321	372	354
8.3	304	284	287	316	349	321	369	379	365	230	304	358	260	248	326	222	252	265	296	298	294	345	339	330	354	405	325	338	402	370	331	372	355
8.35	296	284	286	316	355	313	361	386	373	225	298	346	262	250	329	225	261	263	303	295	293	334	341	330	354	396	331	345	397	373	325	372	355
8.4	298	283	294	316	351	311	375	384	380	234	309	349	270	249	326	226	263	264	299	298	294	336	343	339	349	396	327	345	393	376	330	375	356
8.45	292	276	297	315	358	319	367	382	378	227	312	354	266	257	333	225	265	266	292	294	295	338	342	337	354	402	321	349	407	379	330	374	360
8.5	296	284	292	321	355	321	378	391	374	241	315	353	271	265	340	229	262	270	293	299	292	338	338	330	352	400	332	357	407	374	329	373	355
8.55	301	282	288	315	353	321	382	377	377	233	304	361	274	264	339	235	267	268	304	303	297	343	342	332	358	397	323	344	404	370	331	381	357
8.6	309	284	292	317	357	309	383	391	374	239	319	362	278	259	332	237	269	267	300	299	291	345	346	332	358	399	333	353	406	374	333	380	360
8.65	303	290	290	316	346	320	376	391	388	246	323	357	274	267	340	238	267	270	297	301	301	346	340	330	357	394	330	344	397	375	338	382	366
8.7	305	290	294	310	352	316	376	391	383	243	319	359	284	265	339	236	278	269	299	300	291	340	338	328	352	397	325	359	402	374	345	378	360
8.75	297	284	298	313	351	313	375	382	383	248	327	354	278	267	335	241	270	274	297	297	291	337	339	337	342	400	325	353	406	378	343	379	361
8.8	300	287	293	320	360	325	376	391	391	253	325	360	282	276	345	238	279	283	309	299	296	344	342	330	357	400	335	351	404	380	342	392	368
8.85	300	288	285	316	360	320	383	393	389	252	323	370	285	271	346	239	276	276	306	299	301	337	340	335	355	400	327	363	402	381	347	382	355
8.9	304	283	294	318	350	316	383	383	385	255	328	365	292	279	350	252	284	280	302	303	300	344	343	338	353	398	324	356	405	382	341	383	367
8.95	309	284	296	320	358	322	382	395	388	256	336	371	292	275	348	247	278	286	305	305	299	353	348	335	357	397	327	358	408	376	354	383	364
9	301	284	294	312	350	320	386	387	396	268	332	364	292	278	343	249	274	279	296	307	293	341	340	338	356	396	324	357	402	373	347	381	369
9.05	304	287	295	312	357	318	386	391	390	259	338	364	292	280	344	252	284	290	304	295	297	340	342	336	354	397	322	358	402	376	353	391	361
9.1	306	287	294	316	349	323	384	396	389	267	338	368	297	282	343	256	286	285	302	295	291	344	336	332	355	396	324	355	409	375	339	382	361
9.15	305	287	293	315	355	311	385	389	391	267	338	366	304	279	350	257	287	283	295	300	289	342	343	334	360	397	320	351	399	377	356	379	352
9.2	305	283	291	312	348	323	383	386	389	265	336	367	299	288	342	255	288	282	306	295	287	346	340	326	348	393	318	347	413	376	344	389	363
9.25	302	283	301	314	349	315	390	394	385	274	341	368	310	293	352	258	291	290	304	298	294	343	344	330	356	395	329	354	405	374	355	381	362
9.3	304	287	291	310	353	319	392	388	384	278	347	376	306	284	355	255	290	286	299	303	301	343	340	341	359	398	325	352	409	383	352	382	364
9.35	315	285	294	323	356	318	401	398	390	280	350	372	313	294	354	262	296	297	301	302	301	349	341	342	351	400	337	357	412	381	361	391	373
9.4	309	290	291	311	357	322	396	398	393	276	343	368	310	294	356	257	292	291	301	294	296	340	341	339	353	389	324	359	404	383	354	387	369
9.45	308	280	295	322	353	323	384	383	393	277	352	371	314	288	355	267	292	288	307	301	291	343	341	339	359	402	324	357	397	377	360	391	366
9.5	301	284	290	322	349	313	387	389	392	286	354	378	310	288	359	258	298	289	300	302	294	349	343	336	352	399	323	356	407	373	350	394	359
9.55	307	284	292	316	356	323	388	394	390	284	363	370	318	296	366	257	298	296	297	299	292	345	331	329	347	397	322	362	407	392	355	388	371
9.6	304	277	290	317	356	314	387	389	389	284	358	372	311	297	348	256	297	294	298	297	300	348	341	337	359	396	322	354	404	379	361	389	368
9.65	298	289	284	319	340	321	389	390	388	281	352	370	320	296	363	264	298	301	299	297	297	337	336	342	353	398	325	363	407	374	357	392	370
9.7	303	281	291	315	353	322	389	391	404	285	358	376	316	300	356	269	309	297	303	300	290	348	344	336	352	395	325	361	403	379	368	386	366
9.75	308	282	294	315	356	323	387	398	401	292	356	380	319	299	363	259	302	300	301	298	296	343	336	327	352	398	325	359	415	379	355	390	364
9.8	306	287	295	318	358	317	394	394	391	290	359	375	326	301	369	270	305	302	307	299	304	343	341	339	348	399	327	353	406	382	359	392	373
9.85	315	284	290	321	349	316	390	393	394	296	361	375	332	300	360	265	302	297	299	299	293	342	341	334	355	394	324	356	409	383	359	389	366
9.9	315	285	294	317	351	325	401	394	399	303	368	380	334	306	367	273	313	303	303	301	301	346	347	335	359	403	331	364	418	382	361	394	372
9.95	315	289	290	320	353	321	391	385	399	296	365	382	325	305	366	277	318	302	300	301	300	339	348	333	358	397	327	359	409	373	359	391	370
10	310	287	292	313	357	319	395	401	402	306	359	379	339	312	369	276	307	307	306	300	295	347	339	347	358	401	324	357	411	380	366	392	379
10.05	304	287	294	313	360	318	401	396	400	307	369	381	337	311	369	277	320	304	303	305	296	349	343	337	352	401	328	360	411	387	368	393	374
10.1	312	285	288	313	342	311	388	396	395	309	370	379	327	299	363	277	310	307	301	301	295	349	339	334	351	398	327	352	413	371	359	387	367
10.15	307	282	288	316	353	311	400	390	399	303	374	382	339	316	362	279	313	307	295	292	295	352	340	335	352	392	323	355	408	378	355	389	376
10.2	314	275	290	308	352	312	407	395	401	308	367	388	332	309	374	283	324	304	303	296	296	331	343	335	358	391	323	351	411	376	364	390	370
10.25	312	286	302	318	354	315	396	398	407	310	376	368	343	315	373	278	317	307	293	301	293	344	333	338	355	401	320	364	415	382	361	389	374
10.3	303	278	291	318	346	320	396	397	400	309	370	375	336	308	370	283	320	305	301	293	287	348	336	329	361	398	320	355	408	379	365	391	371
10.35	310	284	294	314	351	316	399	388	398	307	378	376	346	322	372	282	316	306	299	292	297	348	344	333	355	394	329	349	409	373	367	396	368
10.4	306	283	287	319	343	311	403	388	405	315	372	377	346	311	365	287	324	302	301	299	297	343	334	333	356	402	331	361	409	382	363	397	366
10.45	309	281	286	317	346	312	395	387	399	321	377	386	350	319	370	278	306	309	306	294	297	342	339	329	359	397	327	367	408	374	366	390	376
10.5	303	284	291	320	353	316	399	394	411	322	385	386	351	322	375	289	321	321	305	298	298	344	345	337	356	398	329	365	409	383	367	398	374
10.55	308	284	286	319	347	313	394	391	409	320	379	384	353	324	377	289	324	314	302	306	293	348	334	332	350	396	320	363	409	384	366	389	373
10.6	309	287	287	316	348	316	408	396	402	326	387	382	355	326	372	287	326	315	303	297	298	346	348	331	358	392	327	355	405	374	367	396	376
10.65	310	292	300	326	359	317	405	399	411	326	389	392	354	334	387	293	325	323	302	302	294	344	340	339	359	394	330	363	412	386	366	390	373
10.7	307	280	295	322	356	321	403	392	403	335	388	391	361	336	376	295	325	323	301	297	298	345	344	347	359	402	324	361	409	384	369	398	378
10.75	305	281	295	326	353	314	392	404	408	329	388	386	359	333	375	294	332	322	298	300	304	346	345	338	355	395	330	363	407	384	367	395	375
10.8	319	289	291	319	358	317	407	394	405	331	390	385	361	328	378	292	323	318	304	296	295	348	339	333	359	396	329	362	406	374	376	394	382
10.85	312	287	296	316	354	318	403	395	409	332	393	386	364	328	379	295	328	323	305	301	295	345	342	339	354	396	329	355	412	377	374	394	382
10.9	308	289	298	319	357	321	397	401	407	330	387	395	360	339	377	295	329	314	310	296	291	356	337	342	361	400	328	358	406	373	374	401	374
10.95	314	284	289	315	357	322	403	398	411	331	398	392	366	332	381	298	330	323	310	306	298	349	335	332	367	396	326	365	414	380	369	388	382
11	306	284	292	326	355	320	401	397	404	338	390	392	368	330	390	302	335	332	300	300	295	356	347	335	355	399	331	366	409	380	370	392	380
11.05	303	283	293	313	353	325	406	403	402	339	398	389	369	334	382	301	331	326	299	300	292	352	343	342	354	396	330	364	414	383	373	395	382
11.1	309	296	289	322	361	315	405	399	408	336	394	390	380	345	387	298	336	321	306	301	298	353	345	330	367	397	331	365	410	377	371	394	379
11.15	314	285	301	321	355	322	398	393	411	339	402	392	369	343	385	294	338	321	305	291	299	354	345	342	353	405	330	360	412	384	366	394	379
11.2	314	283	303	317	365	321	398	395	416	336	412	394	379	334	380	298	337	335	301	297	294	350	343	340	352	401	326	359	410	379	371	387	381
11.25	311	287	296	321	351	325	408	404	411	341	402	394	378	338	384	304	344	330	306	300	293	355	347	338	353	400	322	366	414	379	373	395	382
11.3	307	290	299	320	356	313	407	403	412	347	407	390	377	335	387	302	344	335	305	302	304	358	343	342	355	395	329	363	411	390	378	394	377
11.35	309	277	296	320	353	319	407	395	402	343	401	395	372	339	388	306	339	325	304	295	300	351	340	329	359	398	328	358	410	385	375	393	378
11.4	312	285	289	314	354	311	399	389	410	346	400	392	375	332	383	302	334	320	303	300	286	349	330	323	355	395	325	364	410	380	373	396	375
11.45	313	283	307	322	354	318	403	398	415	343	408	393	376	347	385	303	343	332	298	299	303	344	338	334	355	393	339	361	410	384	378	399	382
11.5	304	283	294	317	346	317	402	398	411	343	411	400	380	339	388	303	343	327	297	307	299	356	334	337	350	398	331	362	411	387	375	400	375
11.55	311	295	299	323	355	323	403	398	417	358	407	393	385	348	390	315	343	334	299	306	298	355	341	340	359	398	334	369	415	381	379	393	380
11.6	315	289	293	319	351	324	405	395	413	352	409	392	378	338	383	314	344	338	302	298	291	354	348	345	364	396	326	365	409	378	379	407	382
11.65	316	288	296	316	355	317	410	401	408	353	409	399	383	340	386	309	341	335	304	297	294	355	348	335	358	402	328	357	413	377	373	396	382
11.7	309	282	294	320	351	322	398	398	411	358	417	396	387	353	390	310	343	340	305	303	298	353	344	342	362	398	333	368	407	386	384	401	384
11.75	316	281	297	317	349	311	406	396	409	355	413	396	386	343	391	303	353	338	301	304	299	349	332	343	353	396	323	366	411	379	374	400	383
11.8	311	281	302	318	358	323	402	394	414	347	408	396	382	346	386	315	350	333	295	293	292	349	343	330	361	397	319	366	407	382	378	394	379
11.85	309	279	285	320	354	319	401	397	412	353	413	398	382	356	390	313	347	329	304	290	297	344	337	333	348	398	322	360	416	387	378	395	379
11.9	318	282	299	321	350	319	410	397	410	361	410	397	389	348	395	315	348	336	306	295	291	352	350	337	361	403	326	366	416	380	381	402	387
11.95	320	296	296	322	349	313	403	401	411	364	409	397	388	355	390	311	351	336	306	304	304	359	342	335	355	395	328	361	415	382	384	398	385
12	315	278	293	320	359	319	394	394	411	356	421	392	391	346	386	316	350	336	296	292	300	348	340	341	351	392	329	357	407	375	375	396	378
12.05	321	283	293	321	356	311	404	400	405	358	423	402	390	353	389	315	348	338	299	294	298	361	348	336	360	392	331	366	407	384	387	398	383
12.1	312	287	291	318	360	317	399	394	405	351	409	393	394	349	385	308	346	333	298	298	290	351	339	336	351	392	328	361	412	379	372	394	382
12.15	312	286	299	321	357	313	408	400	415	360	422	397	390	360	407	316	361	341	300	302	294	354	335	340	357	398	325	357	417	383	377	398	382
12.2	316	282	290	322	351	319	410	398	410	361	407	402	394	357	398	313	358	335	303	296	295	350	340	340	356	396	322	366	417	375	377	401	384
12.25	315	287	294	322	361	328	405	393	408	367	427	401	401	360	399	317	366	347	302	305	298	353	346	344	359	400	331	365	410	387	383	402	382
12.3	318	280	284	321	353	314	407	390	412	360	421	395	388	359	395	316	354	335	308	297	293	346	337	339	349	396	322	374	411	376	373	395	388
12.35	308	282	294	316	354	312	402	397	415	376	410	398	403	358	393	325	355	350	304	301	297	357	336	338	353	397	328	359	415	382	386	401	374
12.4	318	281	294	325	356	313	394	401	416	369	415	401	403	355	400	324	367	342	297	303	298	350	341	343	362	393	326	368	414	378	375	398	384
12.45	315	288	290	315	346	322	408	395	410	369	422	398	408	357	396	324	362	338	303	299	294	353	342	338	353	392	329	365	412	389	378	395	382
12.5	306	284	300	313	352	316	406	394	412	377	424	398	407	358	401	323	353	347	308	294	295	358	346	339	362	398	329	362	415	387	380	404	381
12.55	314	285	288	324	349	320	400	391	410	375	416	397	404	356	395	322	365	338	298	294	297	350	348	341	350	398	326	369	417	380	390	401	376
12.6	319	286	293	323	350	317	407	399	416	369	411	396	404	370	402	324	360	350	299	297	299	354	344	333	361	392	326	366	410	389	380	403	377
12.65	320	279	292	316	350	318	409	398	409	369	426	402	410	364	398	321	364	346	303	293	295	348	341	335	347	396	323	369	417	384	379	393	381
12.7	322	292	296	320	355	319	405	396	416	381	427	407	412	363	408	325	362	350	301	305	293	354	333	333	351	390	331	366	417	380	384	405	384
12.75	318	279	297	314	350	319	399	408	410	371	424	414	413	357	397	329	363	347	299	296	300	357	336	337	359	394	329	367	413	386	382	399	386
12.8	318	295	298	321	354	322	403	389	410	374	420	408	411	367	396	330	368	342	302	299	295	353	336	338	357	391	326	362	416	383	388	401	381
12.85	317	286	293	316	355	323	408	393	412	367	434	407	412	366	401	325	368	352	305	300	295	348	338	332	360	394	322	372	412	380	377	397	386
12.9	317	288	292	313	361	322	414	405	412	380	427	404	415	365	404	328	362	352	305	302	296	357	343	335	361	398	332	365	410	389	376	404	385
12.95	318	284	295	324	358	314	403	397	415	364	421	408	413	372	409	324	364	344	297	295	305	360	343	336	361	398	330	363	414	384	380	407	385
13	316	279	298	316	356	317	403	399	414	375	427	401	403	365	408	331	367	353	294	291	292	356	336	334	349	396	325	366	408	382	377	406	384
13.05	330	283	300	325	353	317	405	399	423	383	432	402	407	364	412	327	375	353	296	298	302	352	345	347	360	401	333	367	406	386	382	403	386
13.1	319	282	298	323	350	319	409	395	415	372	430	403	411	357	394	328	362	352	286	290	295	353	341	331	355	392	330	362	412	380	380	399	379
13.15	315	286	298	321	351	308	405	400	411	372	435	405	415	368	406	324	369	355	302	299	290	354	342	327	356	388	334	368	412	383	380	400	390
13.2	322	285	295	320	352	314	403	399	416	382	423	404	418	370	401	323	368	358	304	292	292	362	342	339	358	397	320	360	419	383	376	398	375
13.25	327	282	294	328	353	316	407	400	414	383	428	408	413	366	401	328	368	359	302	300	293	356	346	335	360	400	329	360	414	379	377	396	376
13.3	325	288	301	322	359	326	404	407	415	378	437	415	415	369	408	324	373	354	298	297	300	358	353	341	356	398	332	373	411	383	382	396	380
13.35	324	283	300	318	353	317	405	394	414	383	434	396	421	366	399	326	371	346	299	294	297	356	337	335	357	390	330	349	412	380	383	397	378
13.4	316	288	293	321	350	317	407	398	420	386	438	405	421	378	416	331	371	358	304	303	298	365	342	340	356	399	323	361	408	379	378	404	388
13.45	321	288	298	319	350	321	407	394	405	381	432	403	414	368	406	334	375	363	308	295	299	360	339	339	350	387	328	359	399	374	387	395	380
13.5	316	288	300	312	354	325	410	398	413	384	432	406	428	373	411	337	377	349	303	301	291	355	342	342	354	398	324	356	419	381	381	397	384
13.55	324	284	302	315	356	318	409	395	408	389	439	401	417	376	416	335	377	360	306	300	293	362	344	334	357	394	327	361	410	380	395	398	380
13.6	313	280	295	318	354	318	415	396	414	384	429	405	424	371	409	336	364	365	298	303	295	350	344	339	354	390	328	368	413	383	389	406	377
13.65	325	290	306	322	348	320	408	398	425	384	430	400	424	387	410	329	371	362	312	290	296	357	343	339	354	390	326	365	412	383	383	395	384
13.7	333	288	299	317	350	315	407	404	410	387	439	403	428	377	414	334	379	360	302	295	293	355	346	336	360	397	324	362	412	383	386	409	388
13.75	320	281	295	309	354	315	411	395	422	381	443	416	418	377	405	335	377	363	302	301	298	355	346	336	349	394	327	362	405	387	382	393	382
13.8	324	287	302	319	353	318	404	399	414	395	432	411	424	374	413	336	370	359	295	300	294	356	344	342	357	392	326	364	413	378	385	400	386
13.85	322	277	300	320	356	315	408	400	409	385	429	405	428	375	414	334	379	367	302	300	298	352	336	339	354	397	324	360	412	379	375	394	379
13.9	314	285	301	318	350	317	413	395	418	388	435	403	423	379	414	333	374	361	309	292	301	360	333	339	356	386	325	364	406	385	387	399	382
13.95	320	283	302	315	349	308	411	397	415	380	433	400	421	382	411	330	375	357	307	299	296	360	335	332	354	388	326	366	412	380	381	395	387
14	319	285	294	309	353	315	402	397	414	394	439	399	428	374	409	323	375	365	300	298	293	354	335	337	354	390	322	360	412	377	384	391	382
14.05	319	286	298	323	352	323	410	391	422	395	440	408	432	386	417	334	377	370	306	301	302	357	347	338	361	397	325	363	411	376	383	401	384
14.1	324	282	294	310	355	314	402	391	418	386	430	412	423	379	413	331	375	362	303	298	298	358	336	336	355	395	326	361	417	374	374	399	379
14.15	319	278	296	318	349	318	411	399	419	384	434	410	435	374	403	330	374	368	297	293	296	354	343	329	350	394	330	367	410	375	384	397	368
14.2	320	277	299	318	356	310	406	393	409	390	436	411	433	381	408	338	378	362	303	304	290	356	348	329	348	400	325	358	411	375	379	405	385
14.25	317	290	304	319	353	323	409	396	407	388	435	411	430	387	419	335	381	369	299	302	295	355	338	332	349	391	323	365	421	376	386	392	379
14.3	323	274	293	315	353	319	402	396	410	389	434	402	432	377	410	329	380	368	298	303	295	355	334	331	344	394	327	361	409	379	389	392	374
14.35	324	282	302	322	355	315	405	396	415	391	432	414	430	385	412	339	383	369	302	295	301	358	344	331	356	387	325	369	410	384	397	405	392
14.4	320	278	306	309	348	313	398	395	410	386	434	405	434	381	406	343	381	361	297	304	300	354	334	335	353	396	325	359	414	370	390	407	383
14.45	321	285	306	317	350	319	413	395	419	394	440	413	432	382	417	337	378	369	304	294	295	362	342	332	361	392	320	362	411	380	386	396	382
14.5	324	277	299	317	348	308	399	399	424	386	433	410	433	382	416	345	380	360	306	289	295	364	343	334	355	392	327	362	408	380	383	395	386
14.55	326	282	302	316	356	320	403	395	410	392	441	405	421	388	409	342	379	364	298	296	296	359	340	328	356	392	327	361	407	383	382	406	377
14.6	319	285	305	316	348	312	410	404	419	393	438	408	429	389	417	344	382	363	301	293	292	356	339	339	350	389	326	364	409	377	382	400	385
14.65	320	288	308	322	354	316	412	395	415	389	446	417	439	393	415	339	390	372	299	299	293	359	337	333	358	389	333	358	413	378	387	403	382
14.7	329	282	305	318	352	317	403	402	420	399	446	410	438	382	415	347	393	374	302	296	298	360	343	338	361	396	329	367	418	377	382	399	386
14.75	323	281	299	310	347	313	404	390	413	399	434	409	436	389	419	338	384	372	299	293	294	355	338	331	354	393	317	365	415	379	385	399	383
14.8	323	284	307	316	355	317	406	399	408	395	437	417	428	386	415	341	391	369	301	302	305	358	346	337	354	390	333	366	422	383	378	393	381
14.85	330	287	302	315	350	324	405	398	416	394	444	407	435	391	421	348	382	371	304	299	297	359	339	334	354	385	323	358	418	382	381	396	382
14.9	324	283	299	315	350	315	407	400	421	391	446	417	439	384	418	349	390	373	299	306	296	356	335	336	351	399	324	363	413	377	388	398	382
14.95	322	284	297	321	350	318	409	392	424	400	445	411	437	391	425	351	387	371	300	298	301	359	335	333	344	394	323	355	419	375	383	386	386
15	326	279	308	319	351	320	408	396	413	395	444	415	437	394	419	354	390	369	307	304	302	356	342	338	354	387	328	361	416	373	383	402	388
15.05	323	294	305	320	353	316	407	404	418	400	446	414	444	396	422	345	389	374	302	297	303	359	339	339	357	404	328	373	412	383	383	404	383
15.1	327	288	303	323	357	321	408	397	417	401	440	417	439	395	416	346	392	371	304	301	300	364	343	339	354	402	321	369	420	381	385	399	388
15.15	327	283	303	319	353	310	404	404	418	392	439	417	432	390	418	351	383	375	307	296	302	360	330	333	349	396	334	363	413	376	385	404	384
15.2	322	284	309	309	354	323	404	405	419	395	439	421	444	394	416	345	387	380	302	301	294	358	341	329	356	391	323	363	420	377	383	403	379
15.25	321	288	302	320	344	318	410	394	419	397	440	411	439	386	420	348	388	375	307	299	289	358	334	329	353	395	321	367	417	374	391	396	383
15.3	336	287	305	318	353	324	413	398	426	404	451	413	446	393	417	346	397	376	305	303	302	360	336	338	352	394	328	364	408	377	388	411	382
15.35	323	286	300	317	356	314	403	393	422	406	438	407	443	394	419	355	388	374	305	299	287	361	340	327	353	396	328	358	413	379	383	393	383
15.4	325	288	310	313	356	318	407	394	425	403	451	417	451	394	422	346	395	380	308	301	305	361	345	337	353	385	324	367	417	388	388	397	384
15.45	335	289	310	322	357	327	409	397	418	403	449	413	449	400	424	355	389	386	308	292	303	367	336	343	354	391	328	370	419	381	390	408	383
15.5	324	289	307	314	358	322	412	396	419	399	448	416	445	387	424	346	393	376	307	300	303	362	342	339	356	394	319	366	414	378	383	396	379
15.55	320	287	307	316	353	319	408	401	422	401	442	417	445	393	431	360	394	377	310	302	295	360	347	334	355	384	327	364	415	379	388	393	384
15.6	327	287	297	322	351	321	409	395	415	396	447	406	451	383	431	350	395	373	303	294	294	360	343	328	356	386	319	359	419	378	386	402	380
15.65	323	280	313	318	361	326	408	394	422	404	451	415	440	387	424	341	404	386	307	299	299	362	344	342	350	391	326	364	408	382	389	403	389
15.7	330	280	300	311	360	316	412	401	416	404	447	417	450	395	414	350	394	373	306	295	302	362	337	337	348	390	324	370	411	375	385	399	385
15.75	324	290	302	316	357	312	409	398	424	410	441	414	439	399	419	355	395	385	304	295	292	360	342	337	355	395	323	366	412	377	377	394	379
15.8	332	290	299	316	347	317	405	404	419	400	444	422	446	395	427	349	395	380	308	302	299	358	343	340	353	396	322	363	408	384	388	399	379
15.85	331	293	308	326	360	316	420	403	424	411	445	409	445	400	426	363	391	376	302	309	295	356	342	336	353	396	330	365	415	383	386	405	385
15.9	321	284	312	314	348	316	416	395	414	407	446	417	457	405	421	351	405	376	311	300	303	360	340	337	356	401	325	365	412	379	388	399	385
15.95	326	284	310	315	359	315	406	402	417	413	442	415	453	398	431	357	398	377	302	304	297	368	343	338	351	390	329	364	412	381	389	397	381
16	324	287	309	314	349	311	409	390	413	391	447	415	450	399	417	352	398	377	301	292	301	354	342	338	355	391	331	358	410	376	382	401	383
16.05	333	282	310	311	358	316	412	398	415	403	442	411	452	386	423	355	394	367	302	297	303	357	335	340	349	396	325	364	422	390	384	398	382
16.1	324	281	307	319	354	317	407	395	414	406	447	419	445	399	430	352	397	377	312	303	296	363	342	335	356	394	323	354	413	379	388	405	378
16.15	324	288	309	313	354	316	401	389	417	397	447	419	454	399	421	361	395	384	307	296	300	355	337	335	354	388	324	364	413	378	382	399	386
16.2	325	288	303	315	354	319	409	398	418	409	452	422	448	400	436	359	401	382	301	298	299	367	334	341	356	389	326	370	412	381	394	407	375
16.25	330	283	315	312	353	323	416	402	424	404	450	411	454	408	433	362	398	379	308	299	296	360	338	340	364	391	328	358	417	385	383	398	377
16.3	329	284	308	322	353	312	405	404	427	414	445	409	447	403	422	357	401	385	304	293	307	366	338	325	359	392	324	363	419	381	385	397	381
16.35	329	283	310	320	351	316	406	396	407	405	444	409	455	396	427	351	394	380	303	293	293	358	338	339	354	395	319	364	417	373	388	398	377
16.4	323	290	310	316	355	313	404	399	415	401	446	412	448	407	427	351	395	390	306	303	298	371	335	338	352	392	328	363	414	377	384	392	382
16.45	336	290	309	316	354	328	414	402	425	408	454	416	451	403	425	363	397	386	312	301	300	362	342	349	357	397	336	367	415	376	391	404	380
16.5	333	282	310	308	345	317	399	395	421	403	450	416	455	398	419	357	400	392	302	301	293	364	340	335	349	393	332	365	418	377	390	405	380
16.55	328	285	307	325	347	315	409	397	411	403	446	416	457	402	433	358	393	387	301	295	291	366	333	334	359	392	320	368	407	381	381	403	385
16.6	333	285	311	319	359	311	408	392	404	404	447	416	455	412	425	357	394	390	302	295	298	360	342	338	344	390	328	357	417	378	382	400	379
16.65	332	282	299	317	359	314	407	406	418	407	447	413	453	402	426	356	404	387	314	298	299	376	337	338	352	391	323	358	417	389	383	399	385
16.7	328	277	306	316	349	322	412	395	422	414	454	418	450	405	433	365	402	394	307	293	296	367	344	342	358	384	324	362	415	383	381	404	382
16.75	330	283	316	323	355	316	403	404	421	403	456	423	462	411	439	363	401	387	305	302	305	368	343	341	355	389	329	369	416	383	399	400	383
16.8	327	283	308	317	348	317	408	395	413	411	445	423	459	405	428	363	407	388	299	296	303	361	338	336	357	392	323	364	413	386	382	396	381
16.85	335	276	307	317	352	322	405	397	415	408	450	410	448	410	428	370	401	387	304	300	296	360	337	338	351	389	326	368	412	381	388	401	386
16.9	330	291	306	317	354	321	398	397	409	408	442	409	453	403	428	366	399	391	306	295	297	364	343	345	352	392	327	364	420	376	391	399	391
16.95	332	281	315	314	352	310	408	387	410	410	445	415	445	408	427	358	397	385	299	291	299	364	337	334	343	384	320	357	408	378	385	395	378
17	331	280	310	308	354	321	412	396	420	407	446	424	457	404	430	364	412	379	305	300	296	367	341	337	351	389	326	364	417	386	391	391	383
17.05	331	284	304	319	352	311	397	394	415	407	448	413	452	406	423	355	400	384	309	301	295	362	335	333	356	387	323	366	410	377	381	395	384
17.1	326	287	311	315	351	317	408	402	422	409	446	418	452	400	428	359	403	380	302	296	296	362	339	333	353	383	324	362	412	376	387	401	377
17.15	324	282	309	313	352	310	406	398	405	402	449	411	450	409	422	359	408	384	299	295	299	360	343	340	344	394	328	355	413	373	384	400	384
17.2	337	282	310	309	351	316	406	395	411	416	446	421	449	407	434	367	405	386	292	300	297	369	336	341	363	390	325	365	412	384	384	401	379
17.25	333	284	310	314	354	316	404	392	414	405	452	426	460	408	435	362	403	386	298	298	300	366	341	341	350	382	317	363	414	379	391	395	379
17.3	337	281	311	324	349	318	406	393	414	407	456	421	461	408	427	374	407	384	303	303	296	369	337	343	357	390	329	364	420	381	390	395	381
17.35	330	285	312	310	345	314	409	393	421	402	448	417	461	402	433	368	401	387	301	297	296	359	340	345	349	388	316	365	415	377	383	395	387
17.4	326	285	307	318	349	314	415	397	414	407	450	416	459	407	431	373	408	387	311	300	300	355	330	336	349	391	325	371	417	383	389	394	380
17.45	326	284	302	313	347	319	407	392	410	401	444	417	454	405	425	369	403	384	300	301	295	374	334	336	349	383	324	365	407	370	380	404	380
17.5	335	279	318	318	349	321	408	400	414	407	450	421	457	407	435	367	402	390	304	301	304	370	341	342	351	388	326	368	414	391	387	407	382
17.55	330	285	310	308	349	315	397	398	420	407	441	418	458	404	427	354	405	395	296	293	290	364	339	334	350	385	324	362	409	382	387	397	376
17.6	332	285	322	313	349	321	405	392	418	405	458	424	454	409	431	364	399	389	303	298	298	363	338	336	344	398	325	361	421	386	380	401	383
17.65	331	282	316	318	352	317	404	399	423	411	446	417	458	413	440	368	409	392	303	300	300	367	341	338	361	404	317	361	413	386	384	403	388
17.7	336	273	313	321	355	318	409	402	413	418	450	416	460	408	435	363	404	389	309	300	289	368	339	341	351	393	332	362	414	381	390	397	377
17.75	335	283	306	308	344	306	410	387	414	409	446	414	453	405	432	365	403	383	294	301	290	361	335	333	347	380	326	355	414	377	391	404	383
17.8	336	280	304	317	347	314	408	388	414	409	443	414	465	406	433	368	406	390	305	293	294	358	332	337	353	394	325	366	410	383	385	401	386
17.85	336	286	318	323	346	309	412	389	416	415	450	410	466	414	428	373	414	392	306	301	301	368	339	334	349	390	322	362	411	380	388	398	388
17.9	330	280	314	324	362	316	410	399	414	414	448	422	456	410	432	366	412	393	306	306	301	371	347	335	352	391	325	374	419	378	388	399	383
17.95	331	291	313	323	347	318	409	400	414	412	452	420	456	410	436	362	416	401	303	295	299	362	336	346	355	391	315	367	424	388	385	401	377
18	337	289	312	323	357	316	405	399	419	419	458	421	456	408	433	373	409	393	309	297	300	374	343	338	348	393	333	374	423	383	395	410	380
18.05	331	282	308	317	348	314	406	384	417	407	446	416	461	409	434	365	400	386	295	303	290	369	334	337	347	387	324	366	418	373	389	397	374
18.1	330	285	313	307	351	314	405	392	417	402	446	415	453	412	435	359	414	390	305	297	296	358	334	340	356	391	325	360	416	389	386	407	386
18.15	331	278	313	315	348	317	398	391	419	409	447	408	458	404	426	374	411	394	304	299	294	366	343	333	352	385	329	363	410	383	390	399	382
18.2	335	287	322	322	349	316	406	404	425	423	455	425	467	421	430	376	418	397	313	300	302	381	343	340	359	394	332	365	418	391	397	414	386
18.25	328	283	315	315	348	311	405	393	407	413	446	414	455	417	439	368	410	386	301	295	300	369	327	334	357	389	315	350	420	381	392	401	385
18.3	331	281	311	307	338	313	400	399	413	406	445	409	453	405	428	368	414	392	303	295	292	360	338	336	339	381	321	351	418	384	382	400	383
18.35	336	282	310	312	359	326	406	394	421	415	451	418	461	417	439	373	421	400	306	302	300	365	344	337	350	394	327	367	423	378	396	404	380
18.4	331	282	325	323	348	313	401	400	412	412	449	414	468	411	437	363	408	398	295	300	299	357	340	330	358	386	326	365	412	380	385	402	391
18.45	330	277	313	318	353	311	401	396	413	417	450	420	457	417	436	374	417	394	314	296	301	368	338	332	350	388	330	361	416	373	387	396	385
18.5	328	277	309	316	340	315	411	383	409	413	448	418	456	411	437	365	414	398	297	302	298	363	338	336	340	385	314	370	417	386	390	393	381
18.55	328	280	321	320	349	318	403	390	420	407	448	423	458	418	431	370	412	398	312	296	286	366	342	334	345	386	328	365	413	382	377	399	381
18.6	332	280	314	323	354	305	413	395	412	414	445	420	448	408	432	370	409	391	308	298	299	372	336	337	356	391	328	357	412	376	387	404	378
18.65	332	279	315	317	346	315	403	392	419	408	446	411	460	408	429	370	411	391	308	302	297	362	339	332	355	387	324	364	414	387	388	407	382
18.7	331	272	306	308	347	311	392	392	414	408	443	413	454	411	432	369	409	394	300	290	299	366	336	328	351	388	324	360	412	377	383	393	382
18.75	339	278	309	313	350	315	404	392	409	415	447	427	463	409	428	372	414	395	300	298	295	364	341	335	353	384	320	367	411	370	380	398	384
18.8	330	280	312	317	348	318	403	390	409	405	445	417	460	411	427	363	403	394	300	294	297	363	346	332	345	384	327	359	402	380	378	405	383
18.85	338	280	321	317	353	315	409	397	424	424	444	423	460	418	440	375	413	401	306	293	297	374	346	333	347	390	323	373	411	383	387	395	391
18.9	342	288	318	313	355	312	406	389	416	411	458	428	462	425	444	379	407	401	304	299	307	373	338	333	366	390	318	361	418	383	387	405	378
18.95	339	276	313	309	350	314	400	395	414	407	445	416	468	418	438	370	410	395	305	298	293	359	330	333	348	391	326	369	418	380	388	404	390
19	332	287	309	317	353	315	412	398	408	406	447	419	459	425	449	369	415	395	303	295	296	374	344	346	348	387	323	368	422	383	381	396	388
19.05	334	279	307	308	346	319	404	396	418	411	449	422	461	427	434	377	415	397	302	302	293	367	339	338	349	388	325	360	420	379	382	396	378
19.1	341	278	309	311	350	311	415	396	417	409	444	426	457	422	440	367	413	404	310	296	294	365	343	334	351	386	321	362	423	386	383	401	387
19.15	329	280	321	314	353	314	409	388	417	415	448	414	456	410	429	370	415	398	305	302	293	369	332	333	348	387	329	364	415	368	390	390	379
19.2	328	279	306	320	357	310	408	395	409	407	448	423	466	407	438	371	422	390	292	295	291	369	329	335	350	389	326	360	408	371	388	396	377
19.25	339	286	312	316	350	312	403	395	421	412	438	418	464	417	439	370	421	405	305	293	295	367	335	336	353	391	315	357	412	379	381	395	374
19.3	334	277	317	321	353	316	406	398	420	414	454	417	466	422	443	376	422	407	299	308	297	380	335	342	351	391	325	361	421	389	389	399	389
19.35	338	287	311	317	356	319	406	399	411	413	452	423	466	421	442	379	424	400	307	300	302	370	340	350	349	397	324	364	424	383	389	407	391
19.4	342	280	315	318	345	310	410	391	412	409	440	414	465	419	436	369	421	396	306	302	288	375	341	342	354	385	316	367	422	379	385	405	374
19.45	336	279	304	312	345	319	406	396	413	409	446	424	468	422	435	376	425	403	303	296	296	375	336	338	352	389	321	365	415	376	381	399	379
19.5	343	283	316	321	354	317	408	398	415	412	457	418	462	413	435	378	416	398	306	299	299	368	343	342	346	390	322	364	412	378	386	399	382
19.55	336	284	311	315	358	310	403	398	411	406	448	420	468	421	442	378	426	401	309	300	299	379	345	338	350	390	326	365	421	390	385	400	380
19.6	341	278	320	308	354	314	401	395	411	406	444	410	458	415	441	369	417	400	303	293	291	369	338	332	347	380	316	361	411	371	390	395	381
19.65	340	278	307	317	346	314	404	388	412	408	450	413	459	413	441	372	425	408	304	300	299	367	338	335	357	384	324	364	419	387	388	400	382
19.7	342	284	318	320	346	314	411	394	413	409	445	417	455	423	438	375	417	401	302	303	303	366	337	330	355	391	326	359	413	384	393	401	381
19.75	342	287	311	318	351	319	413	391	413	416	448	419	456	421	446	378	420	394	311	296	296	371	338	334	350	385	320	358	415	379	389	403	385
19.8	339	278	318	311	345	320	409	397	414	409	444	408	457	420	441	379	411	403	307	296	299	369	333	341	350	393	334	366	419	381	386	400	376
19.85	344	284	317	314	355	317	399	400	415	414	455	426	463	414	439	376	418	405	308	300	296	375	334	336	360	382	319	362	418	376	384	398	384
19.9	334	283	319	322	353	316	400	394	415	413	446	414	462	425	448	377	425	397	304	295	304	367	340	342	352	386	321	372	415	380	380	399	387
19.95	334	283	314	321	352	316	400	389	411	411	443	420	467	419	429	374	417	403	314	297	301	365	332	339	356	381	323	357	419	373	385	399	382
20	336	285	314	315	351	308	397	395	409	408	445	414	463	420	440	371	419	401	304	301	298	370	342	336	348	390	319	361	418	382	379	401	375
20.05	340	287	308	316	346	307	403	390	418	411	449	427	461	418	433	377	413	393	299	292	303	369	329	332	348	389	319	371	414	370	386	399	381
20.1	342	286	307	313	350	315	402	390	411	408	443	417	469	421	433	378	422	400	300	296	295	371	336	328	353	384	322	359	419	374	386	401	379
20.15	338	278	311	317	351	315	403	384	416	407	440	420	459	414	435	377	421	400	296	293	298	372	340	336	351	387	325	362	421	379	383	392	382
20.2	335	287	316	319	345	312	400	391	413	411	445	418	466	422	439	376	422	397	303	293	293	366	335	338	345	389	319	364	409	376	391	396	382
20.25	339	278	311	312	349	310	406	396	412	412	450	410	461	414	439	377	427	406	301	292	295	370	336	336	346	383	325	360	413	375	382	391	381
20.3	337	281	317	316	354	315	405	390	411	417	448	418	467	429	429	373	421	397	304	294	300	363	343	338	352	382	323	359	421	382	390	404	383
20.35	341	279	323	319	350	312	409	393	408	415	449	423	460	418	433	379	425	399	304	298	301	373	343	338	344	387	320	365	415	380	375	397	380
20.4	328	276	317	307	346	318	398	390	413	410	439	412	463	416	442	370	412	396	297	297	294	368	337	340	347	378	320	357	409	373	378	398	375
20.45	339	278	314	317	350	315	400	388	406	412	448	420	461	422	441	370	426	398	301	292	297	368	330	340	348	383	325	362	412	376	380	391	372
20.5	339	281	319	316	350	313	401	389	412	418	444	412	465	426	439	379	421	402	311	297	296	369	334	339	351	389	325	360	418	384	384	398	378
20.55	339	284	316	317	355	311	413	394	411	414	447	422	461	415	443	375	431	401	299	298	296	376	343	342	352	387	320	364	417	376	386	399	373
20.6	341	287	318	310	349	314	408	400	423	419	449	408	464	420	439	373	429	406	307	299	295	369	338	340	341	387	320	369	427	379	383	399	381
20.65	339	279	315	318	351	308	404	395	405	416	448	422	461	421	438	376	421	406	304	297	296	373	335	340	355	389	318	365	412	379	383	397	387
20.7	342	282	318	313	354	319	392	389	417	420	447	427	469	426	446	382	431	409	303	302	300	370	330	340	357	388	322	363	422	379	391	399	379
20.75	342	290	307	304	347	304	399	390	416	404	443	415	458	418	432	379	419	408	301	294	300	370	333	333	345	383	324	361	408	370	383	404	379
20.8	337	282	314	315	355	316	405	393	406	414	445	423	458	424	443	380	419	407	304	288	294	376	336	336	348	385	320	360	413	373	385	403	379
20.85	334	277	314	313	350	314	400	395	417	411	444	413	463	424	445	385	418	408	309	297	298	373	339	337	349	387	329	369	418	377	381	396	378
20.9	341	282	315	316	340	314	412	389	408	410	452	422	463	416	439	380	428	410	307	302	296	371	335	329	347	381	319	368	417	380	386	401	376
20.95	341	279	312	313	344	310	403	393	410	407	440	418	470	420	441	385	433	404	312	302	296	371	335	337	351	388	324	358	412	377	383	389	374
21	335	275	318	319	350	318	406	402	417	413	438	423	463	423	445	384	429	409	305	297	297	379	338	340	354	386	324	360	420	375	392	399	380
21.05	341	286	319	320	354	321	404	394	410	416	440	413	460	422	438	378	422	405	303	302	296	368	338	336	352	387	324	360	412	372	391	396	378
21.1	338	284	317	309	351	306	402	393	406	416	452	416	464	424	447	378	420	412	302	299	296	370	333	335	350	374	322	368	415	374	376	387	377
21.15	339	276	317	313	344	309	402	394	411	410	437	418	467	427	438	371	424	405	305	290	298	373	332	339	351	388	322	359	413	375	382	403	381
21.2	336	279	314	316	348	309	399	385	405	407	434	420	462	417	433	380	421	403	298	293	296	371	330	333	342	385	313	356	408	377	375	397	382
21.25	336	279	307	310	342	307	400	390	414	416	441	424	468	422	432	372	424	404	298	291	291	367	332	337	348	378	325	366	415	373	375	400	378
21.3	337	277	321	310	350	310	397	400	414	410	441	422	469	431	431	379	425	406	308	298	297	376	340	334	358	378	317	361	412	373	381	396	387
21.35	340	282	318	311	338	311	400	386	404	411	443	418	462	420	440	368	419	404	302	292	297	363	334	334	347	383	318	353	411	372	381	393	373
21.4	343	279	316	309	348	317	407	396	414	414	455	421	455	425	442	385	430	403	299	297	299	375	339	344	352	383	326	361	416	379	391	398	383
21.45	334	280	318	313	346	315	409	394	417	412	453	416	458	423	437	381	430	410	295	295	303	370	335	332	352	383	328	357	419	387	382	399	381
21.5	341	279	314	307	348	310	403	386	406	405	444	413	456	421	438	375	421	411	298	286	292	373	335	335	345	382	319	363	401	371	374	390	375
21.55	338	276	318	311	344	313	394	388	407	408	456	412	461	420	440	382	427	407	296	294	298	366	338	339	343	386	322	366	410	366	384	396	373
21.6	341	283	311	319	351	314	406	393	414	408	449	414	463	427	437	386	424	409	296	295	300	365	337	349	346	387	323	355	417	371	375	393	378
21.65	334	281	320	315	344	309	408	395	407	414	442	428	465	422	440	377	422	407	301	298	301	375	336	332	347	384	315	362	409	376	385	398	379
21.7	331	279	319	307	342	309	395	388	408	416	443	417	457	423	443	378	415	401	298	295	295	368	336	339	343	377	317	359	413	379	382	394	379
21.75	336	282	306	318	344	313	399	390	417	414	441	417	465	418	444	379	437	404	295	296	297	375	331	334	350	385	325	357	411	377	387	395	382
21.8	337	279	313	318	343	307	401	389	409	412	447	415	469	430	438	381	431	403	306	296	299	369	343	339	352	385	322	365	415	372	386	396	381
21.85	339	284	313	315	346	307	400	388	401	408	446	418	461	430	441	375	427	407	302	291	302	383	336	336	349	387	318	364	418	374	381	396	376
21.9	338	284	322	310	343	309	397	391	402	408	449	416	469	416	439	385	434	397	302	300	296	363	337	336	346	384	321	357	413	379	380	391	376
21.95	337	282	322	320	345	307	406	391	415	407	439	417	460	426	445	382	420	405	298	288	292	371	334	336	345	381	328	363	412	377	386	380	376
22	332	281	318	308	344	311	403	389	406	409	445	422	462	425	432	381	424	407	302	297	301	372	336	334	340	379	317	353	412	379	388	394	370
22.05	345	283	311	312	347	301	405	393	410	411	445	419	465	429	442	377	434	407	303	292	293	367	333	337	344	386	317	366	417	378	377	396	377
22.1	339	277	313	305	349	313	408	387	404	404	439	419	456	418	439	383	426	412	301	291	287	373	337	336	344	377	316	366	413	370	375	396	376
22.15	346	277	315	306	345	309	411	391	407	411	449	416	461	431	439	388	424	409	298	291	290	375	336	336	342	377	313	359	420	381	382	396	382
22.2	338	282	309	318	346	314	402	395	411	412	435	419	466	420	435	384	438	418	307	296	294	378	337	329	348	384	327	362	414	377	376	393	373
22.25	343	286	319	308	349	318	400	393	409	416	451	418	469	425	439	393	433	414	304	300	296	373	330	336	351	390	317	360	416	376	384	399	373
22.3	341	281	316	311	345	311	403	390	410	421	442	424	463	423	436	378	431	408	304	290	297	371	335	339	338	390	323	360	410	378	381	397	378
22.35	342	284	326	316	349	312	398	393	409	401	444	418	468	434	447	386	429	415	304	295	297	380	332	336	355	377	320	358	415	379	373	395	388
22.4	341	283	320	322	350	316	393	395	419	409	444	418	464	428	445	383	431	418	307	301	304	376	338	343	349	388	327	366	416	382	387	404	377
22.45	344	280	318	320	346	313	402	402	411	414	444	416	457	427	436	383	431	409	300	294	298	376	337	342	353	380	323	360	412	378	377	397	377
22.5	345	280	315	311	344	316	394	390	410	406	443	414	468	418	438	380	431	408	306	294	301	378	332	330	346	390	320	367	412	375	386	400	375
22.55	347	277	317	312	345	307	398	391	411	410	447	418	458	433	441	383	429	410	303	291	296	369	341	331	350	380	316	359	415	375	384	394	381
22.6	330	279	314	310	344	307	395	393	411	406	449	415	460	425	437	375	437	405	303	290	296	364	332	336	341	373	316	360	411	369	379	396	371
22.65	337	273	313	312	353	299	400	389	411	411	443	413	456	420	440	378	430	400	305	293	294	370	330	338	351	379	311	354	413	375	374	384	372
22.7	333	277	320	313	339	303	397	391	403	409	439	422	464	426	449	376	432	408	298	296	292	371	341	328	345	387	318	359	414	376	382	397	372
22.75	353	283	312	304	353	308	401	398	409	416	445	426	463	423	435	388	431	412	302	293	293	373	339	341	349	384	315	368	410	374	380	393	381
22.8	346	282	315	312	348	305	401	379	406	405	449	410	464	421	438	384	428	408	303	288	296	368	334	342	351	383	321	363	414	380	380	405	381
22.85	338	282	311	318	348	309	403	387	409	410	445	418	464	427	444	385	434	415	299	290	294	367	332	340	341	380	323	356	410	369	381	388	373
22.9	338	272	310	313	348	310	397	390	413	407	438	416	459	424	435	380	436	412	298	300	290	370	334	333	345	383	323	353	414	373	384	401	378
22.95	338	275	317	316	359	308	399	400	409	411	443	422	458	439	446	387	430	412	302	301	295	373	332	341	349	383	324	360	411	375	385	394	382
23	338	275	320	317	344	313	402	378	401	412	444	415	466	431	442	380	437	414	308	293	294	371	329	332	345	383	325	359	415	378	383	391	386
23.05	338	279	313	313	334	310	399	391	413	409	450	410	456	424	444	376	428	414	301	292	301	366	329	338	346	383	315	356	410	367	376	395	377
23.1	344	282	317	312	349	313	405	389	409	415	445	411	466	431	436	384	431	419	294	294	300	367	334	342	348	377	330	360	415	371	391	393	373
23.15	343	284	320	313	349	310	402	388	411	417	446	420	466	422	438	379	446	418	306	292	295	368	330	335	346	378	324	361	419	374	384	393	382
23.2	349	273	318	309	348	312	397	392	409	409	444	413	462	432	436	380	429	421	300	295	295	375	335	338	346	381	321	359	408	371	386	403	375
23.25	339	281	318	310	339	305	400	388	413	409	437	421	460	424	437	383	432	406	301	296	293	371	329	340	344	379	317	362	408	369	384	379	372
23.3	347	281	321	310	351	313	401	401	413	420	447	424	466	426	448	384	437	416	303	297	298	371	333	337	348	379	323	362	419	373	385	396	380
23.35	343	277	317	314	342	310	399	392	415	413	438	416	457	422	442	383	438	411	303	297	304	377	332	336	351	385	331	361	416	376	389	402	374
23.4	341	284	312	314	355	307	401	401	409	406	445	413	462	430	443	375	431	410	296	302	302	374	334	337	344	390	320	357	411	378	382	394	375
23.45	340	278	318	310	342	309	404	391	413	407	440	415	460	420	440	386	433	403	296	292	297	369	332	338	349	379	316	363	413	371	383	399	377
23.5	342	280	316	311	345	311	394	395	404	410	437	410	465	429	442	391	428	414	300	296	300	367	334	344	346	374	314	362	409	371	378	396	374
23.55	344	283	318	314	349	303	402	389	413	404	445	417	460	431	447	385	434	411	305	285	306	374	331	329	342	382	321	356	408	379	383	390	379
23.6	338	280	309	312	346	312	396	392	410	412	451	413	465	423	444	386	435	417	297	293	286	377	331	342	350	386	320	357	414	373	378	397	382
23.65	340	272	317	305	343	304	402	388	404	412	436	410	465	434	435	380	441	409	304	290	295	372	330	337	345	379	318	358	410	370	383	395	378
23.7	345	278	313	312	345	313	399	393	410	417	446	415	461	426	442	392	435	421	304	291	299	374	336	337	348	391	323	359	411	380	380	393	378
23.75	347	277	317	309	342	309	399	388	406	416	446	420	468	419	439	383	430	410	304	288	297	380	330	337	343	374	319	360	415	374	383	384	376
23.8	341	272	318	304	352	307	400	391	410	411	444	417	462	429	437	384	438	413	301	294	305	375	337	335	347	384	319	360	417	375	375	394	373
23.85	335	282	317	310	346	311	385	386	404	408	441	414	459	423	437	378	430	414	296	283	294	375	331	333	338	378	319	360	402	368	373	385	376
23.9	339	267	307	302	347	310	403	384	400	407	446	415	465	427	436	385	431	406	301	292	291	372	321	333	344	376	314	357	406	368	376	388	377
23.95	340	276	318	314	338	312	398	389	408	413	439	427	459	428	448	381	431	416	300	294	292	373	334	343	345	382	327	360	413	369	382	385	377
24	337	279	320	308	341	308	400	392	399	409	438	417	459	422	440	387	438	406	301	295	297	377	337	334	343	378	321	355	413	369	384	388	375
24.05	343	275	312	309	342	307	396	398	401	407	441	422	460	433	449	391	432	419	297	291	300	372	333	338	345	386	312	359	414	375	384	390	386
24.1	336	274	316	304	344	313	398	387	394	410	444	416	463	418	440	388	433	411	295	285	295	372	333	334	334	376	317	355	408	368	374	387	384
24.15	346	285	317	308	349	308	400	398	413	412	435	418	465	427	442	388	436	411	304	296	293	376	334	339	349	377	323	360	411	372	378	391	381
24.2	342	270	313	311	349	300	395	396	401	407	441	425	461	421	440	379	440	415	302	291	293	366	331	337	349	384	316	362	407	371	380	395	373
24.25	335	271	313	306	337	308	403	388	406	401	430	417	461	424	439	380	432	413	296	294	292	370	338	334	345	376	318	358	410	372	379	391	375
24.3	337	278	322	313	341	305	394	393	405	402	436	414	460	423	441	385	439	412	306	300	295	377	332	332	347	379	315	358	409	373	379	390	384
24.35	338	275	317	307	337	312	397	393	404	403	440	417	464	425	440	385	433	401	296	291	300	379	339	339	349	368	319	353	416	380	379	395	374
24.4	342	272	321	307	345	301	395	393	410	409	439	415	470	423	442	381	444	422	301	292	297	365	332	340	343	382	315	355	407	376	382	390	367
24.45	344	280	329	315	349	313	407	392	411	411	448	416	472	431	448	383	438	417	301	299	301	372	335	336	343	383	319	364	417	372	386	400	383
24.5	345	280	322	309	348	303	393	391	409	418	445	417	457	422	441	383	433	419	296	294	297	378	333	341	351	376	320	358	411	378	381	388	375
24.55	341	272	320	311	337	314	398	389	407	409	433	419	462	421	442	386	438	414	299	294	302	380	338	338	347	378	317	358	413	373	388	385	379
24.6	344	277	321	308	346	302	397	391	398	406	440	417	457	426	442	379	440	417	302	295	303	373	335	339	339	380	322	359	419	376	384	394	371
24.65	343	278	323	305	347	311	399	392	400	412	453	420	461	430	437	385	435	414	298	293	299	377	336	338	346	378	324	354	413	367	389	393	374
24.7	343	278	313	310	340	304	398	391	403	409	435	415	463	426	439	384	442	407	289	290	297	375	337	338	346	384	326	356	418	368	381	393	378
24.75	346	277	318	312	340	307	390	393	400	414	441	414	460	423	437	378	434	411	302	290	298	369	327	339	338	375	320	352	407	367	376	385	370
24.8	343	266	320	311	346	302	402	393	403	409	443	422	465	425	441	385	442	411	300	288	304	378	329	341	346	381	318	364	412	372	379	390	380
24.85	342	285	317	307	336	311	401	391	402	410	439	414	456	420	444	391	442	415	300	288	297	378	325	337	341	369	318	355	411	375	380	386	380
24.9	345	274	316	306	346	311	399	389	413	413	446	410	460	430	448	384	445	411	309	293	302	382	332	342	346	385	321	356	412	369	379	389	369
24.95	340	277	310	308	342	312	395	386	399	417	437	415	462	430	430	387	429	414	304	293	300	368	335	333	341	381	323	363	406	368	378	384	374
25	342	269	312	311	345	307	403	389	405	402	443	413	459	427	440	386	439	411	294	295	302	379	328	333	342	377	318	357	409	369	372	392	378
25.05	342	277	320	313	342	307	400	399	400	404	441	420	452	416	437	387	435	419	299	287	288	378	331	334	339	381	315	356	409	365	379	388	379
25.1	349	280	330	313	346	306	403	391	407	413	444	418	468	430	447	395	435	423	306	297	306	383	340	340	354	384	325	354	413	373	383	399	377
25.15	344	273	315	312	343	315	395	394	402	404	433	417	467	427	435	384	436	413	297	296	290	368	334	345	346	375	319	361	408	374	382	389	381
25.2	342	276	319	310	342	305	398	390	409	405	444	421	465	433	439	390	435	415	304	297	299	370	339	346	337	382	314	357	414	375	377	390	375
25.25	350	276	322	313	344	304	407	387	411	417	439	421	464	430	439	395	433	420	299	294	305	377	330	346	346	378	327	362	415	373	387	400	379
25.3	337	274	327	306	344	309	395	394	394	409	434	419	460	426	441	385	435	416	302	290	302	362	332	339	333	383	316	361	410	377	379	392	373
25.35	354	276	321	305	346	312	394	397	405	409	444	411	455	426	443	388	441	415	300	292	298	380	335	333	348	377	323	355	419	377	386	400	376
25.4	343	276	325	314	345	309	397	395	409	411	434	420	468	432	445	384	436	412	303	288	298	373	339	335	347	378	319	356	419	373	384	394	379
25.45	351	278	318	313	343	298	401	388	397	409	440	417	464	424	438	384	433	413	302	289	303	373	326	339	337	371	319	352	404	371	380	383	367
25.5	345	280	328	315	347	314	398	395	410	400	453	421	465	427	445	389	440	417	304	298	297	380	340	341	343	380	324	364	422	382	388	401	377
25.55	345	275	329	311	341	301	402	395	402	407	443	412	465	428	447	391	439	414	302	294	302	376	340	341	347	378	316	349	413	372	385	396	373
25.6	342	279	318	312	338	309	392	386	411	408	440	415	461	432	443	391	433	417	302	293	298	371	328	333	343	377	321	350	405	374	375	387	371
25.65	346	280	325	310	338	299	392	388	403	411	429	412	460	425	447	386	448	419	305	287	297	380	334	338	346	384	325	354	408	367	374	392	376
25.7	341	276	323	309	339	308	400	397	406	413	434	415	458	427	434	393	449	413	302	289	306	376	340	343	349	378	322	360	415	371	383	388	374
25.75	339	278	320	296	350	307	395	394	402	410	435	414	456	423	445	390	444	414	305	291	301	376	332	338	344	379	321	365	414	376	373	391	375
25.8	345	278	322	310	346	310	393	394	408	411	437	419	451	434	440	384	436	427	304	284	305	378	330	342	349	378	319	358	417	373	381	389	374
25.85	342	268	319	306	342	301	400	393	406	405	439	403	463	426	446	390	436	409	303	290	299	371	332	331	343	369	321	355	411	366	381	397	370
25.9	350	287	331	307	336	310	403	391	400	412	443	415	458	425	444	387	446	417	303	291	309	378	336	348	348	375	325	356	420	368	381	391	374
25.95	340	279	321	301	342	308	393	390	409	412	443	415	465	430	439	391	435	412	294	289	301	372	324	336	344	377	328	359	418	372	376	386	376
26	350	280	312	300	344	298	391	389	411	412	430	416	461	426	441	392	436	418	300	295	301	373	329	342	339	383	314	355	420	368	377	398	379
26.05	333	270	319	308	336	307	393	386	397	407	436	413	453	422	432	380	433	409	295	288	297	369	327	331	338	373	319	356	410	368	375	383	371
26.1	344	272	320	303	339	304	400	386	406	401	439	406	457	427	434	389	438	417	294	286	296	369	329	330	343	374	321	359	414	371	377	389	369
26.15	349	277	314	304	341	309	392	387	398	409	445	421	455	441	444	394	436	415	302	299	303	370	333	338	353	368	316	353	415	375	375	393	372
26.2	350	278	327	316	345	310	400	398	409	419	444	412	462	432	436	390	440	422	301	291	301	376	333	340	344	374	324	356	413	379	385	384	378
26.25	335	278	314	307	348	301	396	384	410	410	435	421	460	426	447	390	448	412	301	289	296	374	330	338	331	378	316	351	415	368	380	385	378
26.3	346	280	321	307	342	309	387	390	402	400	431	418	450	423	439	381	440	416	294	287	296	370	331	334	336	370	313	354	407	362	378	390	376
26.35	335	271	321	312	345	313	393	392	410	404	437	411	459	424	433	389	441	414	307	293	304	373	330	342	344	377	323	355	419	374	376	394	372
26.4	339	277	314	303	335	299	386	390	402	410	431	415	452	429	437	389	446	416	296	282	305	375	330	335	340	370	327	354	409	372	377	388	372
26.45	340	276	319	303	342	305	400	394	404	405	440	411	457	428	437	401	446	422	294	292	300	373	333	335	344	380	318	360	414	373	380	390	372
26.5	331	275	320	308	340	299	403	385	401	409	444	404	463	433	443	384	443	423	299	295	300	380	326	342	342	371	321	356	406	375	376	384	378
26.55	344	275	323	308	347	307	395	394	408	409	441	419	459	432	441	396	441	424	301	293	300	384	334	339	347	383	325	362	411	367	378	391	382
26.6	340	270	322	309	352	302	396	389	404	399	436	412	453	423	442	387	444	412	303	288	295	374	322	333	334	368	314	357	405	370	372	382	370
26.65	347	274	327	311	342	304	403	387	401	413	439	416	461	424	442	384	449	417	300	289	306	378	336	341	348	379	322	361	404	376	375	396	374
26.7	346	276	323	312	346	312	398	389	407	409	432	417	465	435	446	399	444	420	301	292	303	375	328	337	346	384	313	363	420	374	370	393	375
26.75	347	274	324	304	337	303	391	389	394	404	437	419	459	424	436	386	445	421	301	282	297	366	330	341	335	377	319	354	412	367	383	389	372
26.8	339	274	319	307	339	309	387	387	402	406	440	406	465	429	429	385	435	418	289	284	299	378	320	338	345	374	319	352	409	366	368	380	372
26.85	345	272	322	307	342	306	398	395	395	404	434	412	453	428	449	389	441	416	302	289	298	371	336	336	338	385	316	361	416	362	370	389	372
26.9	345	276	324	315	339	308	389	394	394	410	439	414	466	430	442	383	448	414	297	291	302	369	330	340	342	379	313	352	417	371	373	390	375
26.95	342	278	322	301	344	302	394	399	403	411	433	410	460	430	441	386	438	411	297	292	297	375	331	335	338	379	320	364	410	365	371	391	378
27	340	268	311	303	337	305	393	380	402	410	432	417	448	429	437	382	442	413	297	293	301	378	323	336	343	378	310	347	402	362	384	392	371
27.05	336	270	320	303	346	299	393	381	402	405	436	414	456	420	448	385	445	416	293	284	294	367	325	340	339	380	312	355	411	371	370	388	369
27.1	343	278	317	306	330	307	391	385	401	411	437	413	463	422	441	384	441	413	301	293	303	374	335	336	339	378	315	358	418	371	375	388	368
27.15	348	268	312	304	337	297	393	386	405	406	437	413	459	418	436	386	437	408	301	287	299	370	321	337	336	378	314	351	412	367	382	386	372
27.2	349	285	322	305	336	302	388	392	397	412	441	424	459	429	445	390	449	416	301	290	299	372	327	323	340	375	322	355	408	369	375	385	373
27.25	337	271	327	312	339	310	396	389	407	400	430	419	457	424	441	386	449	421	291	291	296	368	323	339	343	373	323	359	413	374	371	381	373
27.3	336	267	320	310	337	310	398	388	398	401	437	409	455	425	448	385	440	417	299	291	298	373	328	345	341	376	314	352	403	373	379	387	364
27.35	343	269	322	305	346	308	385	387	399	404	434	412	455	425	444	394	439	409	296	284	305	376	332	329	338	375	317	356	413	368	380	386	366
27.4	348	268	321	305	346	303	394	384	409	407	427	416	461	430	442	395	442	420	304	285	301	375	331	340	341	376	327	356	413	375	381	385	370
27.45	335	272	324	311	337	307	391	390	404	400	435	409	462	420	450	398	429	422	303	291	299	369	331	335	341	371	322	360	404	371	371	393	376
27.5	346	271	325	306	335	304	392	381	398	401	435	411	459	420	431	385	440	414	296	290	307	376	327	336	337	377	320	357	409	366	374	386	377
27.55	340	266	319	300	343	306	392	382	406	405	435	415	458	422	442	389	439	412	308	283	299	376	326	331	342	369	324	357	408	363	370	392	365
27.6	346	268	309	302	332	301	395	385	401	408	437	412	457	424	436	383	442	416	300	288	290	365	330	329	334	382	312	348	420	358	376	382	371
