# Supplementary material for: Augmentation of Bri2 molecular chaperone activity against amyloid-β reduces neurotoxicity in mouse hippocampus in vitro
Source: Commun Biol. 2020 Jan 20;3:32. doi: 10.1038/s42003-020-0757-z (PMC6971075; doi:10.1038/s42003-020-0757-z)
Supplement: Supplementary file 5 — Supplementary Data 3 [file 42003_2020_757_MOESM5_ESM.xlsx]

## Sheet: Sheet1
Aβ42 seeding experiments with and without Bri2 BRICHOS R221E species
Time (h)	Ab 1	Ab 2	Ab 3	Ab + seed 1	Ab + seed 2	Ab + seed 3	Abeta42 + seeds + 10% dim 1	Abeta42 + seeds + 10% dim 2	Abeta42 + seeds + 10% dim 3	Abeta42 + seeds + 30% dim 1	Abeta42 + seeds + 30%	Abeta42 dim 2 + seeds + 30% dim	Abeta42 + seeds + 50% dim 1	Abeta42 + seeds + 50% dim 2	Abeta42 + seeds + 50% dim 3	Abeta42 + seeds + 70% dim 1	Abeta42 + seeds + 70% dim 2	Abeta42 + seeds + 70% dim 3	Abeta42 + seeds + 100% dim 1	Abeta42 + seeds + 100% dim 2	Abeta42 + seeds + 100% dim 3	Abeta42 + seeds + 10% mon 1	Abeta42 + seeds + 10% mon 2	Abeta42 + seeds + 10% mon 3	Abeta42 + seeds + 30% mon 1	Abeta42 + seeds + 30% mon 2	Abeta42 + seeds + 30% mon 3	Abeta42 + seeds + 50% mon 1	Abeta42 + seeds + 50% mon 2	Abeta42 + seeds + 50% mon 3	Abeta42 + seeds + 70% mon 1	Abeta42 + seeds + 70% mon 2	Abeta42 + seeds + 70% mon 3	Abeta42 + seeds + 100% mon 1	Abeta42 + seeds + 100% mon 2	Abeta42 + seeds + 100% mon 3
0	326	-4	-4	174	147	153	178	199	169	220	174	163	190	182	195	232	210	213	276	287	251	142	144	149	156	144	148	163	164	154	166	162	168	187	181	171
0.05	330	-3	-3	163	149	150	159	175	151	195	156	149	163	155	166	196	172	178	245	257	214	139	139	137	145	143	151	147	146	145	154	149	162	178	157	157
0.1	243	-6	-1	162	149	144	157	170	147	181	140	132	151	148	154	178	160	161	219	226	187	136	132	136	145	135	141	144	142	140	141	142	148	159	150	149
0.15	175	-7	-2	167	154	151	156	174	147	176	140	129	145	142	151	162	157	159	202	205	183	148	141	137	139	136	141	143	151	139	147	145	149	161	150	144
0.2	192	-7	-11	181	169	167	163	169	156	167	132	127	151	147	141	161	152	150	202	200	174	158	151	152	147	148	152	147	153	146	154	150	149	172	154	253
0.25	231	-0.333333	-4	236	216	212	179	192	177	171	151	143	158	152	156	172	161	164	196	204	184	199	188	178	177	169	176	172	176	169	167	163	171	188	175	269
0.3	277	-5	-1	296	280	280	199	211	183	180	165	147	159	157	154	172	155	158	191	197	169	237	230	220	201	196	214	191	190	188	182	187	183	203	182	276
0.35	162	-7	-6	363	346	347	222	242	215	190	175	160	172	162	172	182	163	164	197	204	179	277	274	276	242	242	245	220	218	214	207	202	201	233	211	293
0.4	226	-10	-3	425	408	406	248	262	239	210	186	172	177	179	175	189	172	181	197	204	187	321	337	323	278	272	282	253	257	247	228	226	231	254	238	309
0.45	78	-6	-5	453	444	439	270	288	258	215	202	190	183	180	188	186	184	179	196	203	181	364	370	372	307	312	327	277	286	280	254	252	261	268	252	336
0.5	218	-9	-1	481	466	473	296	313	288	243	221	194	202	196	205	197	196	188	207	203	187	384	407	408	348	349	366	317	317	309	291	287	282	294	281	362
0.55	227	-8	-3	502	497	498	321	328	308	250	233	216	206	205	199	209	201	191	197	194	189	418	437	433	386	382	391	344	351	341	315	306	312	318	303	380
0.6	228	-7	-2	514	509	511	337	357	340	262	249	235	218	222	215	217	211	204	208	207	190	438	453	449	406	410	427	370	377	368	333	343	341	352	338	408
0.65	239	-7	-4	537	520	522	368	384	362	277	266	244	230	227	233	219	211	209	212	210	191	453	478	471	417	442	443	402	401	393	358	357	361	369	356	428
0.7	245	-5	-4	549	539	523	381	394	377	289	276	269	241	233	235	228	223	209	208	213	193	463	485	497	455	465	471	420	424	422	378	391	384	392	369	443
0.75	244	-0.333333	0.666667	556	541	537	399	424	399	305	294	281	246	241	247	234	229	227	217	217	198	476	517	498	466	474	487	441	448	432	406	400	401	422	401	462
0.8	249	-3	-4	553	562	543	421	440	418	310	311	290	261	259	254	243	237	224	225	217	209	488	519	506	468	484	504	454	460	451	409	407	422	431	418	480
0.85	246	-9	-1	569	564	533	425	452	431	328	326	304	268	268	263	243	241	240	222	229	199	502	520	512	494	501	517	475	473	460	423	437	441	453	434	508
0.9	245	-9	-0.333333	576	554	539	448	469	451	334	331	318	269	278	274	252	240	235	230	227	208	506	530	526	503	516	522	473	489	468	444	448	443	461	452	515
0.95	243	-5	-1	584	563	543	451	483	461	353	339	337	286	283	284	267	251	242	223	230	203	511	541	526	515	524	537	493	499	484	453	461	452	479	458	528
1	243	-7	1	584	568	542	477	501	476	362	350	349	302	297	299	264	254	253	231	236	213	521	556	527	523	537	545	510	499	489	468	487	475	485	481	547
1.05	242	-7	-0.333333	580	567	542	483	515	481	372	367	358	300	309	304	267	264	259	238	229	213	531	555	536	530	555	558	509	513	506	486	489	487	508	488	557
1.1	247	-7	-0.333333	591	578	524	495	523	496	387	382	370	315	317	314	274	268	263	235	236	218	537	557	541	536	551	558	521	522	512	486	503	483	502	501	572
1.15	248	-3	6	591	588	533	516	539	508	395	385	394	326	323	328	283	290	275	244	237	221	541	564	539	543	558	564	527	536	510	500	507	495	530	512	574
1.2	263	-2	6	598	584	526	513	543	530	401	403	396	332	340	328	281	291	276	249	246	230	552	562	553	550	565	568	538	537	522	499	518	497	528	516	590
1.25	259	4	12	592	593	519	524	562	532	415	412	413	345	345	342	292	297	285	254	246	227	562	570	549	554	573	576	532	538	522	510	532	502	538	527	597
1.3	261	-0.333333	17	593	590	533	530	573	538	420	422	419	350	348	342	303	303	293	261	243	228	557	578	560	547	574	572	539	551	531	513	535	508	552	532	599
1.35	268	4	23	600	597	525	536	573	545	425	424	433	361	362	355	301	309	293	246	257	232	558	577	563	558	572	581	540	546	523	522	541	518	553	541	604
1.4	273	3	30	601	602	515	550	576	559	445	445	446	367	373	364	318	321	296	266	252	236	566	581	560	563	579	589	554	553	545	530	549	521	556	551	615
1.45	285	17	45	614	590	517	556	590	561	456	459	448	385	376	377	321	338	321	263	257	243	569	592	568	560	587	599	555	565	549	529	556	526	563	548	628
1.5	293	12	56	615	604	509	560	603	568	453	464	465	388	381	381	325	337	320	264	256	255	575	592	577	568	590	588	546	563	546	529	554	520	563	548	616
1.55	300	25	61	603	603	507	575	603	567	463	462	474	397	391	391	324	349	324	258	262	247	577	576	574	579	597	588	548	566	556	531	557	529	574	564	633
1.6	319	24	71	602	608	513	567	620	580	471	478	474	404	395	398	341	350	326	268	259	255	580	576	573	581	606	585	560	566	556	548	561	538	579	546	625
1.65	333	47	90	628	619	502	576	618	574	478	489	498	413	411	406	340	365	343	279	277	256	577	587	582	581	595	598	558	569	552	556	574	535	585	576	642
1.7	348	53	104	615	613	508	594	630	594	485	494	495	432	425	416	350	384	347	274	275	266	590	600	582	582	603	595	566	572	557	555	571	533	596	564	642
1.75	367	66	116	631	606	502	589	639	604	488	502	501	425	423	422	345	397	349	281	280	275	587	582	584	584	602	598	577	569	559	554	579	548	587	566	639
1.8	377	72	141	645	625	490	591	636	607	502	506	506	442	440	429	362	392	359	285	281	270	591	602	585	582	602	600	567	575	556	553	575	543	603	571	642
1.85	403	92	155	644	618	495	597	644	601	505	508	528	444	439	441	363	391	362	280	283	275	583	591	578	579	612	599	579	579	572	554	572	549	588	573	645
1.9	406	108	177	647	608	502	602	642	612	504	520	528	460	444	457	366	405	377	289	288	284	589	602	576	593	620	593	571	575	566	565	588	547	603	578	655
1.95	426	114	191	648	618	500	601	647	615	518	534	538	466	451	449	375	411	377	298	291	283	599	599	583	586	616	590	575	580	566	560	577	547	595	571	653
2	446	139	205	656	630	508	605	665	614	519	540	548	470	458	463	383	422	389	297	302	287	591	610	586	602	613	595	562	585	564	564	586	537	599	587	649
2.05	458	151	230	665	631	503	610	655	619	535	547	553	474	464	468	384	435	394	300	313	294	585	602	593	585	625	594	571	594	569	559	586	551	599	591	663
2.1	467	169	239	659	619	510	618	668	616	541	541	550	491	467	473	394	433	401	307	306	298	592	610	588	581	631	600	568	580	566	559	588	550	606	588	666
2.15	495	178	257	657	630	498	625	658	614	536	552	564	492	484	481	398	442	410	314	310	301	602	618	593	598	618	603	575	588	573	565	589	559	601	590	663
2.2	506	201	277	660	627	511	629	660	633	534	556	559	508	480	484	402	449	412	314	310	310	598	616	597	596	622	615	568	595	580	568	592	554	609	591	672
2.25	515	213	293	674	632	507	621	675	637	553	556	574	504	495	492	413	457	420	324	328	317	604	634	594	598	632	605	587	585	578	580	592	546	610	596	661
2.3	542	234	306	674	640	502	620	676	640	552	566	569	512	499	498	418	458	427	325	327	323	598	616	595	600	635	611	576	588	572	586	592	558	606	594	673
2.35	539	247	308	673	627	499	629	673	642	558	575	574	528	504	509	428	470	428	329	325	324	604	632	600	606	638	605	577	594	578	585	595	552	620	592	669
2.4	551	262	315	677	634	501	632	677	638	563	572	589	525	511	509	423	478	446	346	327	323	599	617	592	615	634	610	588	587	579	577	596	556	621	598	670
2.45	567	272	325	671	633	504	627	682	650	571	583	586	541	520	519	434	487	440	334	343	344	609	617	597	612	644	598	587	592	583	589	592	557	609	598	682
2.5	567	274	343	676	627	497	638	685	650	570	579	593	538	523	522	444	480	450	338	339	340	608	616	608	592	643	605	591	596	578	577	596	567	621	604	682
2.55	566	297	343	677	635	505	641	683	656	575	582	600	535	519	526	440	491	458	342	355	352	618	621	611	608	637	610	583	591	586	583	597	560	616	603	679
2.6	579	306	351	679	637	503	640	680	662	578	598	606	551	529	522	455	504	460	350	348	355	615	630	608	603	645	602	586	589	590	589	605	562	608	611	679
2.65	572	310	344	677	636	503	647	701	652	599	592	604	551	532	533	463	502	468	349	352	354	612	637	604	612	646	606	587	590	583	592	603	561	621	602	678
2.7	587	306	354	688	637	493	642	688	651	588	596	605	561	534	535	467	514	471	358	355	367	618	620	609	609	644	605	591	591	591	590	599	568	618	607	676
2.75	587	313	352	679	638	500	645	697	653	585	605	607	565	535	548	469	503	482	362	356	373	615	635	606	624	651	612	588	595	582	588	597	565	619	611	679
2.8	583	330	354	690	641	499	653	693	656	592	606	610	580	538	551	473	518	486	368	365	372	617	628	611	613	654	607	593	596	591	600	606	562	624	611	671
2.85	593	322	345	691	645	497	639	696	658	591	601	620	572	539	552	481	521	490	370	363	369	619	630	603	613	646	612	586	596	591	595	604	566	624	610	670
2.9	580	325	349	696	638	501	653	692	665	593	598	624	582	546	558	483	516	483	372	365	371	624	623	611	603	653	607	588	596	585	600	608	573	622	601	674
2.95	586	326	354	699	643	501	652	693	659	592	615	624	584	551	564	490	531	502	388	375	380	624	642	603	604	648	600	590	594	577	602	606	568	623	612	685
3	586	333	359	700	631	497	641	707	668	598	606	621	592	549	561	489	526	498	380	378	382	623	628	610	608	658	606	588	595	588	600	607	575	621	602	673
3.05	585	328	351	691	645	510	639	698	661	598	603	631	593	544	569	495	538	505	384	380	380	621	631	608	613	661	619	593	594	589	598	619	583	623	618	684
3.1	592	331	354	708	646	492	661	703	649	597	617	625	584	551	570	513	537	510	392	377	392	622	639	613	608	656	616	586	589	595	597	611	569	631	612	690
3.15	592	337	356	702	642	500	652	710	661	607	615	629	598	562	573	508	531	517	394	386	392	616	626	615	627	667	621	587	602	592	608	610	575	630	605	682
3.2	593	338	357	693	644	496	657	713	668	616	626	631	600	566	574	509	548	518	397	396	401	628	635	614	613	663	624	590	597	590	602	623	572	625	617	684
3.25	587	337	359	702	641	491	663	711	663	611	632	633	616	569	583	520	555	517	402	403	409	624	637	606	620	663	611	596	594	594	601	607	567	626	601	687
3.3	599	333	352	705	637	502	665	716	669	615	620	643	619	572	594	525	551	535	405	400	401	617	654	616	622	654	620	593	600	585	595	608	578	630	621	687
3.35	595	345	353	710	649	514	660	713	664	630	627	646	615	575	584	536	555	537	410	411	413	627	642	614	615	658	623	604	590	597	601	621	575	628	625	692
3.4	597	336	354	701	640	512	668	713	671	634	636	644	631	582	597	542	562	537	426	413	422	637	643	619	633	661	630	600	606	589	616	622	584	630	615	681
3.45	607	340	355	711	637	511	668	720	672	634	637	650	631	577	599	541	568	538	423	420	419	639	645	630	620	662	625	595	600	595	617	616	582	627	626	693
3.5	592	333	363	719	640	505	659	706	675	634	644	651	624	584	590	536	576	544	433	420	422	636	647	629	619	667	615	602	603	603	619	617	569	621	632	686
3.55	597	328	357	699	640	509	674	722	677	627	640	658	637	589	606	544	573	550	424	420	434	635	651	620	629	670	619	598	597	598	616	614	578	627	618	689
3.6	594	333	361	707	641	507	660	713	676	634	640	655	636	589	604	551	573	554	437	428	425	633	653	626	637	674	615	599	601	597	615	620	581	627	632	698
3.65	590	338	363	725	642	508	650	711	674	631	639	665	642	582	605	549	585	549	439	427	426	643	651	631	623	671	625	602	597	607	623	611	580	628	623	696
3.7	601	336	360	709	661	509	667	712	686	642	654	661	638	591	604	558	590	561	440	432	449	634	654	626	631	673	605	605	603	595	608	623	586	627	639	697
3.75	594	331	355	715	642	505	664	734	669	633	640	662	650	592	614	565	583	560	440	433	441	636	650	633	618	685	617	607	588	591	612	625	582	631	629	689
3.8	595	333	355	716	649	512	672	729	672	644	645	649	645	599	620	565	584	573	442	446	445	640	661	629	632	676	619	592	594	592	616	618	577	633	624	700
3.85	593	335	360	723	657	511	671	724	674	644	656	666	655	590	612	569	592	571	459	444	457	632	654	631	630	673	626	607	604	597	617	634	584	634	624	704
3.9	598	336	349	721	640	518	680	738	676	647	649	670	656	603	624	574	593	574	456	448	459	652	655	629	630	671	638	609	599	594	619	623	582	627	626	696
3.95	596	334	359	719	648	521	676	719	681	645	655	663	665	600	611	573	598	570	462	455	464	646	661	630	630	672	622	600	600	593	617	626	574	626	627	705
4	601	337	354	721	653	514	688	729	678	654	650	674	669	608	629	581	604	578	469	455	464	650	660	634	625	687	632	604	601	605	629	628	579	635	632	707
4.05	588	327	362	737	647	523	674	720	689	648	648	674	672	608	620	583	601	584	465	457	467	648	653	646	628	686	623	603	602	593	628	630	581	639	634	705
4.1	602	337	354	732	661	532	680	731	689	656	662	670	667	608	635	580	602	587	467	467	468	645	672	636	653	677	637	606	607	600	631	631	589	630	639	718
4.15	594	335	354	723	663	528	677	741	683	658	656	674	676	607	626	592	602	596	473	467	469	650	664	633	642	677	627	615	608	600	629	635	598	631	634	706
4.2	596	334	360	726	655	513	680	733	676	652	648	687	668	611	627	584	609	593	482	475	481	646	668	637	642	682	631	612	616	599	625	627	582	641	636	715
4.25	594	337	353	727	656	512	684	738	672	650	662	686	682	596	632	595	613	589	475	474	470	655	666	640	640	682	631	607	609	597	622	629	583	639	643	706
4.3	610	337	358	734	655	519	679	740	669	657	660	680	683	614	642	598	614	594	491	477	482	648	667	636	640	678	629	612	601	598	633	622	587	638	644	708
4.35	599	343	350	734	663	516	682	723	685	661	663	682	681	611	644	597	618	598	489	481	482	648	666	637	636	691	639	594	608	598	644	633	584	641	630	712
4.4	599	341	355	731	659	531	689	735	689	662	665	685	691	623	641	605	628	601	492	485	487	657	671	642	648	691	642	608	613	603	638	643	594	642	650	711
4.45	598	331	354	725	660	526	684	732	679	662	663	670	692	615	641	611	632	606	497	483	491	670	669	646	645	693	632	607	612	602	630	626	593	642	643	718
4.5	597	340	356	732	662	520	689	748	691	663	672	690	686	615	640	620	631	606	501	490	491	658	686	651	640	693	647	613	625	613	635	642	598	643	646	719
4.55	607	340	360	729	660	519	696	745	693	675	674	698	694	621	649	621	626	614	504	494	497	648	682	653	654	688	640	615	610	606	640	642	587	639	640	713
4.6	597	332	354	742	663	527	691	753	680	660	666	700	697	630	641	619	626	608	502	500	499	661	675	649	649	690	644	616	610	607	647	642	599	645	639	724
4.65	605	343	357	730	671	517	699	736	684	668	668	702	689	619	643	626	631	609	513	501	505	661	675	652	654	695	644	613	611	591	645	655	593	638	649	725
4.7	593	347	351	722	672	516	693	752	691	660	674	698	702	626	655	630	634	627	510	497	505	660	676	638	654	706	642	610	620	599	644	635	591	639	649	715
4.75	592	341	356	733	661	517	697	746	689	667	663	689	703	617	664	636	635	612	512	511	513	670	667	652	656	690	647	615	625	613	644	636	589	648	647	721
4.8	602	339	350	726	659	516	695	754	702	671	677	691	705	631	658	638	638	622	518	505	500	671	672	650	658	694	650	623	618	600	638	644	597	657	643	720
4.85	602	335	351	730	655	531	697	756	690	668	663	703	701	622	652	633	628	623	516	515	517	662	668	644	653	693	646	619	614	601	647	639	596	652	631	714
4.9	614	339	351	738	662	520	696	750	701	664	682	703	709	631	657	640	640	619	523	513	522	657	675	652	656	697	641	619	615	596	648	638	600	646	650	729
4.95	595	338	346	749	667	530	710	751	704	672	674	708	715	636	661	645	638	632	529	517	524	662	675	663	651	700	647	628	615	606	641	637	601	646	651	721
5	605	339	362	746	664	517	716	736	692	670	686	700	710	633	656	633	636	630	529	515	524	655	680	648	649	699	653	625	615	611	646	641	592	636	647	717
5.05	601	342	352	738	666	529	698	747	693	667	684	700	703	637	658	642	646	623	531	524	528	661	676	649	647	701	651	622	612	612	649	646	598	649	641	713
5.1	600	339	352	746	670	522	701	756	698	683	677	704	714	648	669	652	647	635	532	518	528	666	671	662	653	702	656	613	617	614	639	653	601	647	649	736
5.15	597	335	351	731	662	530	709	753	688	664	681	707	712	638	667	640	656	636	535	524	535	662	678	661	660	701	646	625	607	606	652	650	595	654	656	725
5.2	600	339	350	744	668	530	708	750	693	675	686	708	729	640	668	653	656	633	540	532	547	669	675	646	659	702	649	614	610	609	645	650	606	644	641	728
5.25	599	343	350	749	670	532	714	755	702	684	692	708	720	636	666	644	640	641	537	532	529	664	679	652	672	707	657	625	618	606	652	656	603	648	652	726
5.3	594	340	355	751	667	532	707	760	699	681	685	717	723	639	674	661	651	639	559	541	546	667	687	659	663	721	650	619	623	611	650	649	605	643	654	718
5.35	592	326	358	745	666	524	695	755	700	673	683	711	734	639	669	650	644	642	543	545	543	674	689	663	669	709	641	622	623	604	652	649	595	648	648	728
5.4	593	340	343	741	668	516	711	747	698	672	682	720	723	645	663	659	654	642	549	542	540	665	678	655	662	707	657	626	614	615	656	645	604	650	640	732
5.45	590	332	354	742	669	526	692	757	692	669	681	722	734	643	665	662	645	643	551	544	552	677	677	661	671	705	657	618	618	609	653	653	601	655	658	730
5.5	601	335	355	751	678	530	705	752	706	679	682	717	734	638	675	672	659	653	560	541	551	670	683	664	666	704	659	628	616	600	667	651	596	656	649	738
5.55	598	335	345	753	669	525	718	752	709	684	691	723	729	642	675	659	649	644	558	549	544	673	684	655	655	703	654	620	616	609	656	656	597	649	646	721
5.6	599	330	352	754	678	524	725	767	697	687	681	726	722	654	671	665	664	649	572	556	557	680	688	656	662	701	663	626	610	613	656	657	607	646	663	733
5.65	589	334	345	754	666	531	703	749	704	689	691	720	733	645	672	664	656	652	564	551	562	665	680	648	668	701	648	622	614	605	657	661	594	654	656	723
5.7	602	346	355	741	676	531	711	761	711	692	693	726	741	646	679	666	659	658	574	559	562	674	689	669	666	716	664	626	630	611	670	660	594	651	668	738
5.75	605	338	348	742	676	536	715	756	699	687	692	723	743	645	678	672	664	658	576	562	561	670	682	656	674	714	655	633	619	619	658	649	596	660	659	744
5.8	591	337	356	753	666	524	713	756	707	675	690	724	738	646	675	674	659	648	576	556	568	674	683	661	665	715	654	630	616	615	666	656	603	657	661	728
5.85	595	341	350	752	678	530	721	760	701	689	686	725	748	641	671	672	669	654	575	565	567	672	693	666	662	708	661	620	615	603	662	653	602	657	665	729
5.9	600	346	362	756	688	530	719	769	719	696	694	717	749	644	678	681	670	664	577	573	570	677	684	659	674	704	653	627	625	616	670	654	601	656	655	741
5.95	600	337	349	750	678	530	722	759	710	672	690	720	746	650	675	675	663	658	579	568	566	688	681	661	672	716	662	626	614	611	656	659	610	651	655	730
6	590	337	350	751	679	528	724	757	706	683	693	715	749	648	683	689	673	653	586	569	574	685	695	663	673	723	658	627	608	612	659	666	610	654	668	734
6.05	593	339	349	758	684	523	718	759	700	692	695	713	742	650	683	683	666	663	590	577	575	676	686	663	672	720	669	629	611	608	663	651	605	656	649	732
6.1	598	334	349	764	676	528	721	763	708	682	694	710	759	651	677	691	676	671	580	575	576	684	699	668	670	717	664	628	622	625	662	665	599	659	645	730
6.15	608	341	364	752	677	530	725	764	718	683	694	718	762	650	682	685	676	669	587	575	567	673	692	660	677	728	666	631	615	614	675	663	608	664	661	730
6.2	595	344	353	748	694	538	728	773	715	689	708	716	756	652	695	685	670	657	601	585	574	683	692	667	674	712	662	627	623	622	672	657	601	658	671	743
6.25	599	337	354	750	682	527	724	768	707	684	693	724	762	647	679	684	680	676	583	574	575	682	695	668	679	718	664	635	623	607	661	657	606	663	664	728
6.3	600	337	355	761	693	524	723	771	717	686	702	724	766	649	690	684	665	669	601	581	589	684	693	668	682	714	663	641	615	622	666	655	601	661	653	737
6.35	598	337	341	752	683	534	728	772	723	691	693	721	758	657	687	708	666	672	604	593	584	689	692	665	673	724	669	636	626	612	674	662	602	675	660	736
6.4	599	342	352	762	684	542	728	774	724	684	702	727	760	657	690	698	672	680	602	589	589	692	693	655	675	733	670	635	630	623	670	663	603	665	669	736
6.45	604	337	361	756	683	534	734	767	728	690	707	728	762	651	693	694	669	663	606	580	591	688	694	662	679	722	668	635	628	614	670	662	596	663	667	734
6.5	603	343	345	761	680	529	724	784	716	688	700	714	757	648	683	700	667	673	603	585	582	681	689	660	672	713	668	643	624	615	674	664	601	665	656	744
6.55	595	337	349	770	685	537	738	778	719	690	705	734	766	656	680	704	679	676	597	584	592	687	691	661	675	739	671	632	634	620	684	652	605	670	669	741
6.6	605	349	359	762	691	549	738	780	725	702	717	736	765	652	699	709	679	677	611	605	592	691	692	662	681	727	678	645	638	614	674	664	606	667	670	744
6.65	596	341	351	762	704	533	732	796	726	695	711	727	777	651	695	711	683	678	615	599	590	693	697	671	676	733	660	636	618	618	680	666	602	666	672	751
6.7	592	339	349	754	686	539	724	783	715	701	713	732	758	647	694	714	667	675	607	586	592	687	703	661	679	727	673	640	621	624	676	665	609	663	664	743
6.75	604	346	358	770	693	536	743	774	727	697	723	721	782	656	696	711	679	687	616	593	595	688	696	662	692	729	677	642	626	623	675	666	606	671	679	752
6.8	593	335	359	765	692	533	740	791	730	697	723	729	777	658	693	709	665	685	620	601	607	689	694	679	681	727	677	648	628	617	670	660	612	680	665	745
6.85	598	340	351	764	693	541	742	773	735	704	724	742	778	662	696	702	686	691	615	595	603	702	705	679	683	739	678	639	627	617	675	665	602	673	672	743
6.9	596	341	356	755	686	529	731	786	729	692	715	743	778	668	701	713	671	704	636	603	607	679	695	670	695	730	673	632	634	620	669	670	610	664	676	737
6.95	603	344	351	757	697	529	738	788	726	701	711	742	784	656	698	713	691	687	620	619	609	697	708	684	692	724	674	642	631	623	685	663	606	670	669	741
7	605	344	356	760	703	534	740	790	732	701	716	737	782	668	699	718	686	688	624	621	606	689	705	662	687	742	677	639	638	619	693	666	610	668	667	750
7.05	603	340	353	770	699	536	741	781	743	698	724	737	779	668	695	713	686	702	628	619	608	695	709	678	683	729	684	638	633	626	690	667	616	671	667	743
7.1	604	347	358	757	692	541	757	790	724	690	710	734	784	665	700	716	671	689	620	616	609	697	696	670	684	730	677	646	629	625	678	666	613	677	670	735
7.15	601	348	350	762	701	531	746	784	746	689	719	744	778	662	703	730	675	684	635	614	601	700	701	675	689	739	678	654	623	629	690	668	616	675	675	752
7.2	597	346	353	760	700	535	736	784	734	696	726	734	775	656	706	715	681	685	623	611	609	693	709	677	696	741	687	657	640	624	693	675	616	668	680	754
7.25	606	344	354	766	693	536	747	795	734	707	720	733	783	660	700	730	683	697	636	617	615	694	706	675	692	737	680	650	618	630	679	666	612	677	679	748
7.3	606	338	353	755	698	545	741	788	738	693	722	744	784	663	707	724	683	690	623	613	611	699	707	666	695	745	687	648	637	625	685	669	617	671	670	743
7.35	606	345	358	758	696	534	737	779	738	688	713	734	785	666	699	731	677	697	639	614	610	703	698	672	691	741	680	642	630	628	681	664	606	671	671	740
7.4	606	347	354	764	712	548	736	790	737	695	722	756	795	664	701	730	682	700	630	616	623	696	703	676	699	738	686	651	633	623	690	670	618	684	688	745
7.45	605	345	357	765	705	537	745	794	733	702	729	737	786	669	704	731	692	696	640	620	618	687	690	673	700	751	686	652	637	619	697	663	607	679	680	750
7.5	601	343	349	770	694	539	750	781	742	700	721	743	791	663	704	721	688	691	638	620	624	690	707	671	692	739	679	655	632	622	677	678	618	670	677	759
7.55	597	344	355	766	696	537	751	792	731	698	733	749	790	670	714	736	685	696	642	632	617	707	706	678	703	746	684	654	647	626	686	672	616	675	673	747
7.6	587	352	362	769	693	541	757	791	738	691	714	753	794	662	712	732	685	698	636	636	626	690	712	684	700	749	690	658	639	633	692	669	625	681	677	760
7.65	607	342	361	766	708	545	740	797	748	699	724	748	797	670	711	730	695	686	654	632	620	693	706	676	691	744	690	657	635	616	684	673	624	677	680	746
7.7	597	350	358	765	702	544	745	784	728	691	719	742	799	668	701	729	695	706	647	634	630	692	704	683	698	738	692	658	627	614	694	671	620	666	687	756
7.75	601	346	349	766	712	541	759	795	750	689	725	749	796	669	707	738	688	706	640	627	638	694	700	684	699	738	690	647	639	627	694	677	626	682	678	759
7.8	595	348	355	773	692	540	756	794	730	695	729	746	790	662	709	733	692	695	652	635	619	702	717	676	702	737	688	649	635	623	693	669	620	673	682	756
7.85	611	349	355	767	696	550	750	796	740	688	735	753	805	680	708	741	687	700	650	631	619	703	708	691	706	753	686	661	640	629	696	666	621	676	688	751
7.9	605	338	358	769	711	532	750	790	742	705	727	747	800	675	712	745	688	705	653	640	618	712	706	678	705	741	684	664	637	626	697	681	618	686	680	755
7.95	602	352	361	775	716	544	756	789	755	708	732	747	804	666	712	734	684	709	644	642	637	701	709	683	707	749	695	649	644	623	700	679	615	689	682	749
8	603	349	352	777	708	539	755	805	746	700	740	754	804	664	703	743	695	715	656	651	624	697	712	679	714	758	700	661	639	629	697	689	611	685	684	757
8.05	597	343	365	773	718	547	763	807	747	700	740	751	811	679	715	742	697	717	658	655	647	701	710	687	708	746	698	661	640	624	699	676	611	684	683	756
8.1	599	343	352	768	719	544	741	800	739	702	725	744	802	671	707	742	683	711	667	636	638	701	713	674	706	755	696	663	632	623	696	674	618	700	683	761
8.15	618	348	364	776	719	542	767	807	753	700	737	764	812	671	715	744	709	707	660	646	637	710	719	685	710	761	716	657	638	630	703	686	621	687	691	758
8.2	600	349	356	768	715	535	758	788	746	701	733	749	796	681	722	749	693	711	660	644	640	708	706	688	717	742	706	657	638	626	697	674	619	687	694	756
8.25	605	343	363	776	728	539	758	802	747	708	741	774	807	676	712	752	704	712	660	644	635	706	717	683	706	750	696	662	645	624	694	677	620	688	695	766
8.3	622	342	357	777	725	546	751	794	743	709	738	749	808	680	715	751	713	715	664	640	630	698	712	681	712	755	700	649	641	632	702	682	632	697	697	752
8.35	599	345	359	767	715	549	758	809	757	709	730	768	811	678	710	743	700	709	666	648	642	699	706	680	706	750	697	653	642	635	711	679	628	690	680	755
8.4	593	343	355	775	709	543	762	804	744	712	728	764	820	673	722	757	705	718	667	645	645	710	706	690	710	753	697	654	637	633	702	682	619	684	674	759
8.45	611	342	359	769	712	551	754	810	741	708	748	766	803	672	715	749	704	703	663	658	634	705	717	678	718	755	703	671	649	630	706	678	623	682	690	754
8.5	608	349	353	776	711	535	767	806	747	713	737	754	813	685	719	756	702	703	667	649	647	707	703	695	709	744	699	664	642	630	697	682	618	687	684	766
8.55	610	354	359	772	719	551	756	811	756	714	737	757	820	679	720	750	700	720	662	653	642	700	711	687	710	768	704	673	645	643	707	682	633	681	696	753
8.6	606	349	358	760	706	543	765	802	747	715	738	765	811	679	710	749	702	709	667	654	646	712	711	674	715	752	697	664	648	632	707	685	613	684	680	760
8.65	595	337	349	768	701	546	751	814	742	717	740	762	815	670	707	753	692	715	653	657	647	706	714	685	718	753	703	667	643	634	703	667	618	681	690	749
8.7	605	344	357	759	715	546	758	808	740	717	746	755	803	673	714	756	706	713	661	656	642	708	708	677	715	750	697	668	648	623	702	684	622	689	693	763
8.75	611	349	358	773	714	543	763	810	753	712	729	756	816	676	708	759	701	709	669	653	640	701	722	698	713	741	704	676	651	631	706	683	616	700	684	760
8.8	604	346	361	772	715	549	760	819	753	717	747	762	818	683	715	764	706	724	666	666	656	707	714	688	717	762	704	664	644	625	711	689	630	698	695	757
8.85	602	345	352	770	710	537	761	804	750	712	739	769	805	673	718	753	695	716	670	658	649	713	711	681	717	748	694	658	640	630	700	673	632	683	683	759
8.9	599	340	360	772	719	547	766	816	762	714	734	768	824	679	717	768	695	719	676	656	653	715	712	682	718	763	705	666	638	634	705	682	618	688	690	757
8.95	609	343	354	776	713	548	764	813	769	708	747	759	818	675	708	761	703	725	677	664	661	704	714	683	721	761	704	665	652	641	707	683	625	691	689	773
9	598	352	359	782	707	547	759	816	749	713	741	775	821	686	710	756	707	721	681	658	656	707	721	685	719	766	698	672	649	635	709	678	629	690	701	762
9.05	611	345	363	769	718	547	762	809	762	713	733	770	821	688	710	761	701	726	682	656	643	712	713	688	716	768	693	671	644	637	709	687	625	694	692	764
9.1	604	341	360	771	707	544	764	806	758	711	750	757	817	681	716	773	707	723	679	659	650	717	707	697	712	753	711	663	643	630	709	686	623	700	695	751
9.15	608	340	352	784	713	546	766	812	762	709	741	771	824	682	721	767	704	728	674	667	654	708	717	682	720	764	709	661	649	636	700	688	630	702	699	770
9.2	600	352	359	770	721	548	769	816	762	717	746	765	818	682	715	763	700	716	677	665	656	711	721	678	716	751	707	665	642	632	708	677	619	693	691	766
9.25	604	346	370	765	720	550	766	817	763	718	751	766	821	678	721	767	704	717	678	667	658	716	710	681	723	764	699	668	632	630	719	692	634	704	699	761
9.3	606	347	354	773	711	549	762	813	759	710	753	771	825	677	729	764	706	724	676	670	661	719	718	693	723	771	705	651	648	639	702	694	621	695	696	761
9.35	604	345	354	779	722	537	771	808	757	719	746	775	819	678	724	773	708	719	690	669	656	717	716	688	720	767	710	668	651	629	702	680	631	702	692	764
9.4	606	348	359	775	719	541	775	813	762	715	749	782	826	683	725	760	700	720	685	673	664	715	717	696	718	759	717	677	647	637	718	693	636	687	699	767
9.45	615	340	353	770	723	549	779	820	756	720	746	767	829	684	722	770	706	715	679	659	659	718	711	681	729	774	706	657	642	636	711	691	620	686	690	763
9.5	601	339	364	795	731	553	778	816	768	722	758	773	820	683	730	772	707	722	677	672	660	726	718	681	724	760	710	677	655	636	715	684	627	696	693	764
9.55	603	347	364	772	715	539	772	809	767	727	752	778	831	685	729	774	706	728	684	669	658	713	721	676	724	768	707	664	641	634	723	684	619	688	697	764
9.6	608	343	363	771	730	554	764	826	755	718	745	781	820	683	732	770	720	719	686	676	662	727	715	699	737	772	708	673	658	636	714	692	630	696	712	764
9.65	598	345	363	779	727	544	771	821	766	727	755	779	827	684	720	771	703	734	677	678	663	717	712	697	725	765	712	671	660	632	728	684	629	690	705	776
9.7	605	345	367	780	741	549	758	822	764	712	736	773	825	682	730	775	707	725	687	668	658	722	717	692	743	770	715	673	641	637	708	694	622	701	708	771
9.75	609	343	361	777	723	551	767	820	764	712	744	772	832	683	718	777	705	724	692	671	660	730	711	688	734	769	716	664	655	638	697	690	631	701	693	770
9.8	613	354	361	783	727	550	772	820	762	713	746	779	831	690	725	786	704	732	698	692	670	727	731	696	727	780	717	664	660	631	727	691	634	702	713	772
9.85	602	341	354	777	725	546	772	813	755	705	745	782	831	679	725	768	711	727	691	671	672	720	718	683	724	769	702	668	652	624	724	686	617	685	698	776
9.9	601	349	360	773	728	551	769	819	764	709	763	773	822	685	712	783	717	734	692	667	657	729	717	678	719	763	706	671	649	639	726	697	622	688	704	771
9.95	613	351	356	781	730	559	772	824	757	717	755	776	832	687	726	764	711	724	696	672	661	717	718	700	722	774	722	666	658	647	720	689	627	690	701	757
10	603	350	366	772	723	548	779	816	761	721	757	773	840	681	721	775	715	722	695	687	669	723	718	690	728	774	715	675	669	631	720	692	636	694	696	767
10.05	617	356	365	788	730	550	781	826	766	729	752	781	850	699	727	781	715	724	696	670	677	724	710	696	735	773	722	690	661	628	719	694	635	702	705	769
10.1	615	348	361	779	725	555	770	829	772	728	755	779	846	688	733	766	709	726	694	677	658	717	720	694	733	767	715	675	650	641	723	693	636	695	702	765
10.15	615	357	358	774	742	549	781	827	771	734	760	781	836	698	736	784	708	728	697	683	671	733	722	699	735	767	720	679	650	652	722	686	629	706	705	773
10.2	612	355	365	786	733	551	780	826	774	729	763	789	832	687	723	793	711	737	698	675	669	725	733	692	731	780	721	682	655	637	729	691	632	704	694	771
10.25	613	347	354	791	727	538	781	830	764	717	752	789	834	690	734	774	701	718	694	676	666	717	706	690	723	762	714	672	646	631	727	698	636	700	701	762
10.3	616	341	361	778	728	551	773	826	760	733	763	782	827	691	731	772	706	735	708	682	669	717	720	689	725	772	729	679	658	633	715	697	633	705	699	774
10.35	613	343	359	787	730	545	776	822	770	719	756	779	841	691	718	783	713	719	692	669	663	720	715	698	728	776	722	675	644	645	723	696	632	699	701	774
10.4	614	354	367	785	734	556	773	838	763	738	769	787	852	690	737	772	702	727	697	685	675	733	726	691	744	777	717	683	659	634	732	701	633	701	711	774
10.45	605	343	359	780	738	551	769	840	766	732	772	780	846	693	731	792	713	735	711	679	668	721	723	687	733	768	716	668	668	641	731	689	632	696	718	778
10.5	605	345	357	793	718	543	777	835	761	719	757	785	836	682	729	796	709	721	708	682	673	724	724	692	731	780	719	676	658	629	721	701	623	687	693	768
10.55	609	352	357	780	727	555	783	828	770	722	765	790	845	692	721	783	715	730	690	678	656	713	718	694	735	779	727	668	658	641	724	690	633	700	699	772
10.6	607	353	362	795	741	551	769	827	770	720	752	781	831	679	726	785	712	726	703	693	670	735	717	692	744	781	722	672	649	638	727	692	631	696	705	772
10.65	611	352	364	789	726	553	788	825	766	725	764	793	837	686	724	780	707	736	712	677	669	726	718	701	736	771	734	676	661	641	728	682	634	697	699	763
10.7	590	352	357	782	736	550	785	827	765	732	769	789	838	680	726	788	713	734	705	676	677	720	715	687	733	773	726	673	649	642	731	687	628	697	700	767
10.75	605	345	359	789	732	550	775	819	769	729	756	780	849	685	725	786	704	723	703	686	685	727	725	685	736	780	718	682	654	638	730	695	634	693	701	765
10.8	612	345	360	791	725	562	779	822	776	722	752	786	849	686	727	796	718	738	701	686	683	734	739	702	739	776	729	689	656	649	733	693	638	704	701	766
10.85	604	339	358	786	725	556	772	830	771	713	758	783	847	677	728	785	714	724	702	681	672	717	727	696	733	766	714	674	658	628	736	697	638	699	703	764
10.9	608	353	361	777	727	551	781	824	771	728	773	788	863	692	734	784	721	726	705	694	673	744	724	698	740	775	724	678	658	639	740	695	629	698	708	771
10.95	621	344	358	793	738	553	793	832	772	725	762	792	844	685	733	802	718	731	710	695	676	730	715	700	734	769	731	674	652	631	727	690	625	701	713	778
11	594	342	354	781	723	548	787	821	775	732	764	786	847	689	724	786	709	729	697	687	679	736	709	689	727	768	721	673	652	635	721	685	621	704	704	768
11.05	613	351	359	787	722	546	784	828	765	728	763	790	847	696	739	770	706	724	703	686	669	728	727	690	736	771	723	679	660	637	722	703	643	702	699	770
11.1	616	349	360	792	721	563	787	827	775	729	757	783	846	690	736	785	710	736	707	686	675	726	729	703	732	788	731	676	654	641	717	698	639	708	711	775
11.15	611	346	359	782	728	550	781	833	775	729	762	798	858	694	736	789	711	739	714	697	674	731	728	699	756	783	728	682	655	651	737	704	635	712	711	766
11.2	618	348	368	782	721	556	782	837	774	736	781	803	851	689	738	793	719	734	714	694	684	730	732	713	752	780	727	694	655	642	734	699	639	708	724	778
11.25	612	351	353	790	726	549	789	838	774	730	774	791	848	684	742	801	728	731	713	692	676	738	728	713	744	777	735	678	662	640	737	708	637	696	711	778
11.3	619	348	365	791	720	554	796	838	785	735	775	797	848	700	739	801	722	737	717	710	680	734	721	695	745	775	731	682	652	636	725	707	636	711	717	786
11.35	620	345	364	781	722	557	795	848	784	728	764	797	852	683	731	800	716	741	716	702	670	724	735	699	748	780	729	688	663	634	733	713	640	712	706	772
11.4	612	356	358	785	727	555	788	834	777	731	773	790	854	699	746	792	724	735	719	701	676	736	726	700	742	788	733	676	666	650	736	706	648	704	709	778
11.45	606	349	371	785	726	545	789	835	769	732	763	788	851	696	737	787	729	736	709	691	681	730	724	701	743	784	731	683	659	638	726	710	642	715	707	774
11.5	597	344	353	788	727	548	771	835	770	725	760	777	845	693	736	788	707	726	706	685	665	723	719	696	738	776	733	675	651	643	726	689	633	707	715	770
11.55	614	344	368	791	719	556	789	835	773	733	764	791	854	696	731	787	723	738	718	697	689	725	710	699	748	787	728	683	658	651	734	696	639	705	711	772
11.6	613	347	368	783	727	551	798	836	772	735	771	785	841	692	739	799	721	736	716	696	674	737	740	697	743	776	732	676	649	642	734	691	627	712	719	784
11.65	616	358	366	781	723	563	790	850	787	745	776	807	869	697	752	806	722	745	720	701	684	726	731	709	755	790	735	678	662	652	736	710	643	716	713	782
11.7	614	336	358	803	734	555	799	844	765	725	774	792	859	694	742	786	724	751	711	711	699	739	724	698	755	791	722	684	664	647	739	701	648	709	708	780
11.75	610	338	356	785	726	566	786	836	779	729	773	795	840	691	743	805	717	746	717	708	685	727	728	699	749	786	735	680	658	649	723	703	639	705	727	787
11.8	606	349	348	787	719	559	790	834	770	735	766	793	859	699	729	802	714	732	722	710	686	735	721	693	747	795	736	688	659	646	736	698	645	705	710	784
11.85	612	347	363	786	725	562	800	826	780	738	764	797	848	695	743	799	719	742	712	692	687	732	728	711	762	781	736	686	665	644	731	702	649	704	713	783
11.9	613	351	369	803	724	558	802	847	779	736	776	798	858	702	736	810	723	730	731	708	688	745	738	704	755	788	733	689	666	647	743	714	650	721	707	782
11.95	607	343	358	787	706	548	782	829	777	718	769	788	859	688	731	797	720	733	708	691	664	724	732	695	742	778	728	679	653	631	732	698	636	698	707	770
12	621	352	361	792	731	555	795	860	775	737	771	810	854	703	736	812	712	740	715	701	684	743	725	698	747	791	729	678	665	644	741	704	648	710	719	794
12.05	616	348	363	787	727	555	801	834	785	727	776	804	857	693	739	803	714	734	726	704	684	746	735	709	750	792	739	700	663	648	738	705	633	708	713	784
12.1	609	355	356	791	722	563	799	836	782	730	783	792	860	694	735	815	717	735	734	724	687	728	742	701	748	784	741	675	666	645	747	699	645	708	722	785
12.15	607	357	355	781	730	545	788	832	783	735	762	793	855	694	744	806	729	741	733	703	689	728	727	706	748	787	733	684	667	649	731	698	634	720	716	776
12.2	602	348	359	799	725	555	794	836	783	740	775	805	859	686	730	796	732	738	718	702	691	741	728	701	752	782	740	689	662	646	739	703	637	716	714	787
12.25	599	351	361	789	728	551	789	847	766	729	777	786	857	697	735	795	731	738	728	707	694	734	731	706	761	780	740	695	672	648	736	701	640	719	718	781
12.3	612	358	360	792	729	556	804	849	778	728	783	808	855	684	744	803	724	740	718	710	687	736	730	702	767	788	739	682	664	645	745	707	634	716	720	778
12.35	615	343	357	795	728	562	798	846	784	732	786	802	859	696	741	806	739	739	715	699	698	743	732	699	750	784	732	691	668	650	751	694	649	703	718	793
12.4	610	346	359	797	738	563	804	847	776	742	772	801	856	706	740	810	721	748	719	706	681	741	729	700	758	789	732	691	667	641	739	702	648	708	713	787
12.45	614	338	359	786	732	564	794	847	783	741	786	800	862	696	743	823	728	742	722	713	692	736	739	707	759	795	745	682	666	655	738	711	647	719	717	783
12.5	613	338	357	794	727	555	786	847	773	735	782	799	869	695	742	812	723	744	721	709	681	744	737	713	753	784	732	692	672	656	734	700	644	716	709	781
12.55	616	348	357	805	727	563	796	858	794	741	782	807	856	702	746	804	720	744	729	719	696	739	736	709	755	787	748	686	675	652	740	705	641	720	717	790
12.6	610	344	357	792	728	557	789	843	778	739	776	795	858	686	731	813	728	738	722	711	684	742	726	701	757	782	734	678	663	635	740	694	649	711	700	784
12.65	605	344	369	800	719	559	799	842	782	729	774	811	855	702	742	810	728	746	723	708	680	738	725	703	760	775	754	689	665	654	740	703	632	722	722	786
12.7	619	341	367	785	730	552	786	847	780	742	780	799	854	694	731	805	738	733	719	701	687	736	728	701	756	793	736	691	663	636	736	703	632	719	714	777
12.75	610	351	370	789	735	552	793	846	769	738	771	813	862	694	748	819	738	742	721	708	685	736	741	705	765	784	734	681	665	643	740	707	652	720	719	793
12.8	606	356	357	799	723	561	806	843	791	743	782	804	863	694	743	825	730	750	725	713	687	741	737	702	764	798	747	699	672	653	741	709	643	719	719	799
12.85	608	348	370	797	732	559	808	845	786	743	789	799	864	695	741	804	730	739	730	707	679	741	734	707	766	789	732	690	675	646	735	709	637	723	720	785
12.9	613	356	365	790	742	567	812	850	781	736	783	816	880	704	748	831	729	740	721	710	694	754	739	710	766	797	736	689	671	659	751	710	646	708	717	795
12.95	604	357	368	792	734	562	804	849	786	744	788	802	876	694	745	823	730	744	728	714	682	737	738	714	762	789	732	698	665	643	746	712	639	715	712	792
13	615	354	357	795	727	557	801	842	793	744	784	800	866	689	755	813	729	736	731	713	691	737	729	699	753	791	743	682	662	654	749	703	641	724	710	795
13.05	618	351	367	791	741	552	811	859	788	743	786	810	869	705	743	820	726	749	732	723	700	742	731	712	766	789	743	689	665	641	740	709	638	725	717	785
13.1	613	348	375	789	726	555	806	854	788	737	788	802	874	697	739	813	731	741	736	713	691	751	750	701	762	789	740	683	676	649	747	710	643	722	726	797
13.15	619	360	373	801	739	569	799	855	789	747	786	819	873	701	751	815	739	752	733	724	686	740	740	698	767	797	744	699	672	651	748	706	655	724	727	790
13.2	617	350	375	793	736	555	806	869	793	730	777	800	865	694	753	821	733	744	738	714	697	746	735	707	760	800	741	692	673	649	753	708	646	720	728	801
13.25	608	344	361	796	731	556	804	836	785	735	782	817	870	695	745	823	733	743	732	711	682	729	726	710	766	792	740	686	665	650	735	706	637	725	719	784
13.3	609	359	359	804	738	555	803	842	782	739	777	810	859	696	747	814	721	743	740	719	696	743	740	711	770	802	736	681	669	647	749	706	640	716	719	788
13.35	613	350	359	796	744	552	808	849	790	745	780	791	868	697	732	811	730	745	732	701	697	733	741	709	749	795	748	693	667	639	751	699	644	722	720	782
13.4	609	350	369	800	742	553	804	858	786	739	796	804	879	692	742	810	734	743	742	719	702	745	736	706	756	792	750	700	682	656	753	700	643	708	722	781
13.45	609	353	370	789	752	559	816	842	787	740	792	809	867	695	739	815	734	739	731	721	694	745	735	708	765	792	746	702	663	647	748	711	640	713	721	782
13.5	617	347	375	797	739	552	803	856	792	750	782	803	861	702	743	816	734	744	733	714	684	737	728	720	762	791	749	689	668	649	735	714	645	726	727	789
13.55	608	347	357	807	730	549	810	863	798	728	785	809	871	705	745	822	731	751	746	718	693	752	732	710	761	793	747	697	661	657	742	723	643	709	714	785
13.6	613	353	371	806	740	568	807	864	787	742	792	813	877	706	754	831	743	749	739	720	707	749	740	708	772	798	749	703	672	651	763	719	646	722	725	784
13.65	624	358	362	803	749	560	798	855	786	743	791	807	877	705	743	815	730	748	738	715	692	751	743	711	776	796	737	701	677	654	752	717	648	723	725	798
13.7	613	354	358	776	739	554	796	848	793	741	784	808	874	699	749	817	726	747	728	725	701	737	735	708	772	800	752	689	671	645	753	708	641	723	716	788
13.75	617	347	363	801	731	558	807	856	785	740	792	808	875	703	738	826	732	749	734	718	703	747	737	707	762	788	741	693	676	648	751	703	642	725	725	793
13.8	620	359	369	810	751	561	804	845	778	743	800	821	867	701	752	815	726	745	741	719	706	748	734	715	762	793	758	687	668	653	755	721	640	718	724	787
13.85	611	349	361	798	741	555	804	853	789	744	789	804	862	705	745	819	738	743	723	717	689	749	734	705	768	786	740	693	675	648	731	714	641	725	719	791
13.9	612	346	375	797	733	558	805	860	799	729	792	812	876	698	743	818	738	759	729	724	692	741	749	707	758	795	752	686	667	647	749	720	653	713	729	784
13.95	616	360	369	795	747	556	801	861	794	742	796	813	882	704	752	827	746	750	737	725	699	747	740	708	761	795	753	693	681	655	752	718	653	723	728	796
14	617	345	374	792	739	552	806	852	794	738	792	820	879	697	742	816	723	742	740	715	685	740	723	713	766	804	744	687	667	649	749	708	649	724	716	793
14.05	617	347	364	795	742	556	811	849	801	744	787	815	869	699	744	820	741	754	727	716	691	735	739	708	760	791	755	690	676	639	738	719	646	718	730	793
14.1	612	358	360	798	744	561	816	852	787	743	793	814	877	693	756	817	741	749	737	715	694	744	746	708	773	786	752	687	671	655	764	716	642	719	722	787
14.15	614	354	364	798	750	561	818	858	784	741	794	811	872	700	745	810	733	738	738	722	689	742	741	719	768	806	744	690	666	648	753	706	645	725	723	800
14.2	611	350	369	816	742	556	809	863	791	741	796	799	865	704	740	827	734	748	742	724	690	745	733	713	767	796	738	694	683	657	750	718	640	719	722	793
14.25	617	348	373	790	739	562	813	864	783	743	786	807	872	693	748	819	734	755	733	719	691	751	725	708	767	796	745	689	668	654	750	715	644	731	725	790
14.3	618	350	367	798	745	564	813	863	784	739	787	812	867	703	759	828	735	742	741	717	702	741	746	712	773	803	746	688	669	651	767	714	649	719	722	799
14.35	616	354	365	794	738	562	818	863	788	741	786	818	875	698	746	820	733	755	742	726	698	747	737	707	769	798	751	711	680	643	760	718	656	722	739	789
14.4	620	353	366	797	742	568	812	860	793	748	806	815	891	694	746	826	743	747	728	720	709	749	740	716	768	800	752	696	675	666	749	703	642	728	725	795
14.45	610	356	366	796	755	570	816	870	790	745	786	814	872	710	751	821	744	757	736	732	698	753	752	714	772	804	756	705	678	654	748	711	649	724	725	788
14.5	615	353	363	791	747	564	809	849	782	741	797	808	867	707	751	815	732	740	734	726	691	740	744	700	768	804	757	690	666	652	753	709	641	728	730	789
14.55	616	353	371	796	743	563	803	854	795	743	793	819	884	708	754	817	731	745	736	731	681	755	740	705	771	806	754	698	667	660	755	722	646	727	723	793
14.6	616	351	377	795	743	559	825	859	795	736	800	810	878	699	746	827	735	756	743	722	708	746	743	712	768	803	749	696	679	660	747	713	659	717	731	778
14.65	608	350	371	800	748	561	809	860	796	741	807	810	879	717	753	810	746	749	732	720	695	744	745	710	772	801	759	692	666	650	754	711	649	729	728	794
14.7	617	350	369	803	746	577	817	859	797	744	807	817	876	704	754	820	729	748	746	734	696	751	744	718	775	792	763	704	674	650	759	718	641	726	736	789
14.75	614	359	370	798	737	565	823	864	796	746	803	828	887	713	760	814	734	745	741	716	699	749	746	724	785	794	752	694	670	659	761	705	657	724	719	791
14.8	630	354	365	805	748	572	823	856	807	743	808	817	884	707	756	824	749	747	745	720	698	747	753	718	775	801	750	702	674	640	753	715	653	718	739	814
14.85	625	357	375	807	753	562	813	853	787	738	790	807	877	698	756	825	740	754	747	719	702	748	730	722	781	807	761	698	672	654	744	710	653	723	726	794
14.9	615	363	369	801	738	556	809	867	808	741	788	819	884	697	744	825	749	746	735	719	699	752	740	709	777	799	759	705	680	664	755	719	658	723	731	802
14.95	618	353	367	781	731	561	812	855	791	736	794	818	872	701	764	819	741	737	745	717	695	755	737	710	770	808	762	701	686	657	754	722	647	722	726	786
15	624	353	362	797	740	561	811	866	790	740	802	820	870	705	762	829	738	745	737	723	709	754	743	713	773	788	759	702	679	655	755	707	646	726	726	794
15.05	617	357	367	797	748	556	824	855	801	734	802	808	883	699	752	821	745	758	741	725	692	753	746	725	776	805	754	696	683	652	756	718	657	731	731	798
15.1	622	352	360	803	742	565	817	856	792	743	793	820	875	694	758	832	729	740	738	719	696	746	741	717	770	807	766	707	671	652	751	707	647	723	734	803
15.15	618	350	364	801	739	569	815	865	799	744	796	828	874	706	750	820	735	740	734	719	694	749	743	719	776	804	752	701	680	661	754	717	654	729	716	800
15.2	620	341	368	807	745	568	821	871	807	751	797	824	881	703	741	822	728	749	745	718	688	748	744	715	765	800	756	692	672	648	761	707	650	711	731	799
15.25	615	352	363	801	755	571	811	863	803	748	799	822	896	702	749	836	743	750	750	734	692	756	746	720	779	811	759	696	683	666	755	716	647	733	738	788
15.3	615	349	369	797	758	562	804	871	805	745	800	811	882	713	743	826	749	759	739	739	692	753	733	719	767	812	766	710	682	657	747	715	658	732	725	795
15.35	630	370	373	803	752	572	809	870	802	749	805	827	876	698	747	833	749	757	747	727	705	755	742	726	783	801	761	709	682	660	760	715	651	722	731	804
15.4	627	349	375	799	742	562	813	866	798	746	797	829	882	692	748	823	736	743	733	735	702	753	742	722	789	807	761	703	675	654	753	712	651	736	731	800
15.45	620	355	370	807	745	567	814	860	806	739	814	824	890	699	758	824	740	749	748	717	702	747	750	726	775	803	767	701	675	656	762	719	654	724	743	787
15.5	631	351	374	789	746	559	822	865	793	732	805	827	886	700	754	831	728	743	742	726	702	755	743	720	786	796	768	700	681	654	770	718	653	730	740	801
15.55	628	346	368	799	751	566	815	866	795	739	797	819	886	697	745	831	728	749	734	729	702	751	739	714	774	797	752	701	672	654	758	716	652	715	744	785
15.6	610	349	361	794	742	561	821	867	793	740	793	819	897	699	757	819	736	745	735	711	689	758	745	710	778	797	755	707	680	655	745	711	652	728	732	795
15.65	626	353	369	811	742	569	822	864	808	748	801	824	891	698	756	825	748	742	751	726	693	760	743	714	774	810	760	702	681	651	773	723	659	723	740	799
15.7	613	353	365	801	747	560	823	869	795	742	810	822	892	701	752	831	751	750	735	732	690	765	740	723	783	803	756	697	678	659	767	712	662	729	739	784
15.75	610	353	370	801	742	553	808	861	811	741	806	814	895	706	754	825	749	755	744	731	700	762	742	716	770	810	758	698	685	647	764	711	654	724	744	800
15.8	615	352	369	800	743	565	808	867	802	739	807	824	875	701	749	822	738	757	746	724	699	752	732	710	781	817	753	715	682	653	756	727	646	727	734	798
15.85	630	352	363	795	757	566	811	860	799	747	795	831	881	714	753	830	749	744	737	733	690	761	742	725	789	805	757	701	680	655	754	715	650	734	740	795
15.9	621	350	367	795	738	559	822	861	801	752	798	831	876	702	740	840	747	749	745	725	708	761	746	717	781	800	768	700	687	659	749	711	654	742	743	799
15.95	613	357	369	803	751	567	812	868	792	741	805	824	881	697	758	826	734	749	739	735	695	749	737	711	780	808	760	695	682	647	755	723	657	724	736	804
16	620	348	358	803	763	563	816	869	797	734	798	817	878	700	749	821	737	746	731	732	694	760	734	723	763	797	761	708	677	650	767	717	648	737	731	794
16.05	618	351	367	815	744	564	818	863	793	743	800	838	889	706	756	823	743	746	758	735	702	760	738	717	779	804	760	702	683	662	763	715	652	736	734	800
16.1	615	351	373	804	745	564	823	866	791	756	806	831	880	698	751	826	742	750	752	725	705	744	744	713	771	808	769	708	684	656	758	714	648	725	741	799
16.15	620	353	370	795	749	563	816	868	803	739	801	823	877	701	751	831	745	745	752	717	696	744	744	722	764	800	764	700	676	658	764	729	646	715	732	792
16.2	625	355	365	795	751	567	815	866	803	750	802	825	877	710	753	825	741	744	741	726	694	738	741	715	774	810	758	695	689	650	763	718	650	734	731	806
16.25	624	342	366	799	740	559	820	864	791	755	797	822	885	711	749	823	729	745	744	715	698	748	731	711	776	799	756	702	671	649	755	708	649	729	725	810
16.3	618	355	364	794	743	570	811	861	796	752	809	826	898	708	752	833	743	738	743	733	703	741	745	718	768	806	763	698	678	669	763	714	651	739	727	800
16.35	613	357	367	803	738	572	820	869	806	744	815	821	890	706	757	824	737	744	748	726	697	738	740	715	764	807	766	712	681	642	761	716	655	732	733	787
16.4	625	351	364	794	753	555	828	868	798	747	799	829	888	696	746	831	751	747	741	732	706	745	738	724	772	812	768	687	692	652	762	720	658	729	739	800
16.45	621	352	366	799	747	555	827	863	802	745	809	839	895	694	746	819	747	742	743	729	695	756	746	713	765	807	766	708	680	647	758	712	646	729	729	783
16.5	622	347	366	798	741	566	818	867	801	740	793	838	894	704	756	836	750	748	754	728	699	754	744	723	773	813	778	706	687	657	759	710	655	734	735	803
16.55	629	352	374	801	754	569	816	865	797	754	800	830	888	710	751	838	738	753	745	735	704	750	746	731	780	808	765	713	683	651	756	719	654	728	737	802
16.6	622	354	363	794	749	553	820	873	816	750	798	831	893	697	746	826	739	750	760	733	706	742	742	717	772	803	756	701	682	656	756	725	653	731	736	805
16.65	620	358	370	805	748	563	814	869	814	753	807	837	900	709	747	831	737	748	751	739	700	746	738	723	767	812	765	701	686	656	769	713	646	731	745	806
16.7	625	351	368	806	761	574	826	866	807	752	797	828	894	711	759	836	745	752	752	726	701	750	741	718	779	808	768	707	687	664	768	718	654	725	743	799
16.75	631	359	370	807	743	568	831	870	805	737	806	828	898	714	753	834	758	746	752	735	711	749	752	716	772	807	760	706	670	648	760	710	651	733	735	800
16.8	623	349	371	820	759	568	818	872	796	748	814	833	893	697	753	835	752	748	736	734	702	749	733	717	770	804	764	703	686	657	763	716	657	726	737	791
16.85	624	355	373	806	740	568	829	863	803	754	809	830	893	705	748	840	750	753	752	741	706	748	750	732	773	805	770	708	682	651	764	716	648	735	744	809
16.9	619	350	365	802	753	568	820	872	811	747	802	830	884	713	754	826	749	744	748	735	710	748	753	717	770	811	777	705	691	661	761	722	663	731	749	796
16.95	626	354	360	799	753	566	826	868	816	750	799	826	894	702	761	828	756	755	744	731	698	744	744	723	779	810	763	703	687	653	766	720	655	740	736	800
17	609	357	361	806	741	557	820	875	800	746	801	829	885	709	757	825	752	751	738	729	702	747	741	728	765	813	766	717	686	656	761	720	653	733	736	802
17.05	624	346	365	806	756	570	820	881	808	750	797	825	904	702	749	849	743	746	743	733	700	741	752	726	785	807	759	702	677	660	769	715	645	736	746	796
17.1	630	353	365	814	754	564	830	872	805	750	806	825	887	715	749	837	745	749	741	731	690	728	743	713	777	809	770	711	684	660	763	733	648	740	743	799
17.15	625	359	380	790	760	560	818	869	807	753	803	829	889	703	760	831	744	741	750	733	705	752	746	718	783	817	768	710	690	666	768	723	655	741	732	797
17.2	615	341	373	805	760	568	818	866	794	751	805	833	887	703	750	834	754	756	755	730	700	746	741	725	774	809	784	711	690	656	764	721	660	743	745	804
17.25	610	344	363	799	746	555	806	874	801	751	811	819	882	700	755	838	752	745	750	733	691	744	741	723	760	796	776	715	676	654	768	715	653	739	742	799
17.3	617	354	365	812	743	559	828	882	806	735	807	826	883	718	757	839	736	747	749	734	703	737	747	725	770	812	761	700	685	661	760	718	651	736	740	796
17.35	627	360	367	801	747	566	824	860	804	743	807	821	892	704	743	837	749	757	757	732	702	752	735	723	766	813	758	714	683	662	771	722	644	736	739	806
17.4	619	365	378	818	752	565	825	872	811	744	812	839	889	705	750	822	754	752	753	738	695	756	747	716	774	810	769	712	677	658	765	717	648	735	737	801
17.45	617	357	365	816	747	575	832	887	804	751	809	829	887	703	763	843	743	753	754	735	702	751	740	717	779	814	771	706	680	659	781	716	655	742	740	812
17.5	618	351	367	800	751	565	832	873	802	741	803	836	883	706	751	838	749	751	748	740	717	746	755	725	781	806	772	711	685	654	763	726	659	742	739	807
17.55	615	355	368	809	740	577	828	873	816	741	806	835	897	720	756	835	757	755	753	727	698	751	744	726	783	816	767	710	689	660	782	721	661	736	755	808
17.6	625	350	369	802	761	565	821	875	808	743	812	843	892	711	750	839	743	747	744	732	699	739	736	726	780	814	766	693	678	660	762	726	656	738	742	812
17.65	613	349	365	807	745	559	825	880	808	746	816	825	881	704	758	839	747	750	747	737	706	755	745	718	773	808	768	706	694	659	772	715	665	739	734	796
17.7	618	354	374	801	749	573	823	865	800	743	798	835	898	702	745	826	747	736	761	744	693	743	745	704	775	800	775	702	680	660	756	714	645	729	741	806
17.75	624	357	372	812	742	569	817	879	798	744	812	822	893	709	742	837	744	751	754	742	707	754	744	726	779	802	760	712	684	655	753	718	657	740	750	807
17.8	619	353	368	808	749	570	827	863	800	751	812	838	900	711	750	830	749	742	755	747	700	749	736	716	779	821	775	706	681	662	771	722	658	746	745	801
17.85	626	361	366	807	748	565	824	875	813	751	824	826	897	711	748	833	747	750	749	740	696	747	740	720	775	818	753	710	688	656	773	719	662	743	736	793
17.9	611	346	369	806	748	575	815	873	810	750	820	829	901	705	756	838	752	757	748	751	695	750	745	720	776	816	768	698	691	659	766	718	660	740	726	795
17.95	624	345	379	805	759	575	816	878	805	751	818	829	886	712	754	847	752	754	762	738	711	754	747	723	787	814	761	714	691	662	774	721	662	747	738	804
18	631	361	371	798	746	568	828	885	797	753	815	829	892	705	754	845	754	759	760	745	692	760	749	727	781	807	774	713	685	662	775	723	663	739	735	811
18.05	616	355	372	806	753	565	822	875	812	753	809	832	897	711	754	839	754	747	749	739	708	746	754	728	787	813	761	710	689	659	754	713	650	739	736	805
18.1	624	361	367	808	749	571	817	871	802	746	807	839	887	703	743	835	739	744	750	735	696	747	736	702	770	810	764	696	685	653	767	723	652	737	738	810
18.15	623	359	367	802	749	571	819	877	809	752	821	848	893	709	748	832	750	749	753	740	699	751	749	713	783	795	780	710	690	660	762	715	663	748	725	803
18.2	620	352	368	806	753	576	830	871	807	745	811	834	898	709	753	824	753	752	749	733	707	735	750	722	779	811	767	711	683	664	768	716	656	742	735	813
18.25	615	349	363	809	755	571	820	880	800	749	808	836	898	711	757	842	743	742	747	745	702	745	744	714	781	806	764	704	690	657	757	721	659	740	744	798
18.3	616	354	375	810	756	570	829	886	814	758	820	836	902	720	767	843	751	757	750	742	704	746	759	715	771	818	768	706	691	656	765	736	663	739	743	804
18.35	624	357	373	804	749	563	834	872	808	741	808	826	899	705	746	837	754	744	743	730	700	748	742	716	775	810	769	699	685	658	759	711	657	740	738	803
18.4	626	361	366	816	757	570	829	869	812	747	808	830	888	718	754	830	750	757	758	737	707	752	746	720	786	813	782	705	685	662	768	732	667	745	738	804
18.45	629	364	370	821	758	571	836	873	812	742	818	828	907	712	756	835	749	747	759	740	706	746	744	725	785	806	764	723	692	662	761	719	657	745	736	799
18.5	627	348	371	809	758	568	824	882	798	743	809	826	899	712	757	832	753	756	750	739	690	754	745	705	777	810	771	711	694	663	765	718	653	747	749	802
18.55	618	350	372	818	755	570	823	878	805	751	802	831	899	703	752	843	746	739	752	742	703	745	745	716	769	808	768	703	681	651	759	725	661	752	732	796
18.6	617	356	377	815	754	572	830	876	816	758	816	835	901	703	756	844	754	741	751	743	703	756	757	724	779	814	766	704	691	651	767	726	660	738	738	821
18.65	624	350	372	806	747	574	815	878	804	750	796	834	892	714	758	841	757	739	750	741	701	746	756	725	788	810	769	707	691	650	757	720	662	745	737	803
18.7	618	359	376	804	749	576	829	882	807	743	818	840	906	709	752	834	753	746	757	749	710	750	749	719	778	821	777	706	686	658	769	722	659	753	741	809
18.75	621	360	373	818	764	572	833	880	817	756	807	840	895	713	761	845	764	751	752	744	715	757	751	730	795	818	780	712	696	662	768	722	663	748	745	799
18.8	621	346	369	811	748	572	823	888	813	749	801	831	894	712	755	835	755	748	750	748	707	739	742	712	782	812	773	702	690	645	770	723	658	739	738	806
18.85	618	359	371	812	760	577	829	879	815	751	825	826	902	710	766	839	753	756	755	743	706	749	747	724	791	805	774	717	701	650	764	738	658	744	738	807
18.9	626	355	371	805	761	577	827	885	810	752	816	840	889	705	744	836	742	751	755	756	702	742	754	722	781	819	774	716	689	660	772	713	666	745	737	807
18.95	618	364	381	820	751	576	828	874	813	743	809	836	896	712	759	836	741	753	757	749	706	743	742	725	791	813	773	711	696	669	762	730	657	743	731	806
19	603	362	364	803	743	575	831	880	808	746	794	835	896	708	755	846	747	744	754	745	699	749	744	717	777	816	777	708	680	660	765	727	656	741	734	802
19.05	635	359	367	815	765	563	833	876	804	750	811	836	900	719	769	841	754	757	756	742	707	761	753	734	792	817	753	705	682	660	776	725	656	748	739	807
19.1	620	353	367	809	750	563	824	881	823	745	802	833	894	718	751	825	740	751	755	753	697	742	748	722	786	811	776	707	684	652	775	730	651	738	740	807
19.15	620	353	369	811	748	567	829	874	806	738	804	828	902	708	750	838	760	751	751	741	698	754	750	716	784	812	772	711	700	654	764	719	652	741	749	813
19.2	627	362	366	812	755	576	819	890	811	744	818	837	901	712	752	850	748	750	749	747	692	750	748	722	794	817	773	719	683	653	775	728	655	748	747	808
19.25	623	360	375	815	753	568	831	869	813	748	808	829	907	707	754	833	759	765	748	734	704	757	744	717	783	818	768	710	686	665	758	724	660	738	749	818
19.3	618	358	361	816	754	572	834	883	796	757	812	838	900	711	738	827	752	751	750	755	700	751	756	725	775	811	773	712	695	658	769	722	656	739	746	807
19.35	627	350	376	823	755	571	827	886	805	741	811	844	905	704	752	848	751	744	756	738	699	751	747	737	779	811	763	707	690	664	772	733	658	747	741	810
19.4	607	347	365	799	741	557	827	879	791	743	795	826	898	702	750	831	741	738	741	744	707	751	736	702	780	803	762	702	677	653	757	723	658	734	740	801
19.45	626	356	381	804	761	573	822	881	810	753	817	843	899	713	744	833	746	752	747	737	709	762	751	722	785	821	768	708	692	653	761	720	659	740	753	811
19.5	633	352	382	809	749	561	822	865	813	759	806	836	916	710	765	849	757	744	756	756	708	762	745	718	778	817	775	716	696	659	776	725	668	755	741	804
19.55	629	357	373	806	750	570	827	886	805	740	812	836	890	709	746	836	739	756	757	743	713	748	741	724	787	814	768	714	693	658	772	724	657	747	742	798
19.6	612	359	377	816	755	570	840	874	813	747	797	836	894	720	760	841	770	754	757	759	698	763	758	720	777	817	770	710	690	669	770	731	660	739	746	800
19.65	624	357	368	807	749	573	830	886	806	747	814	833	901	711	758	843	757	760	753	751	709	759	749	712	805	821	776	707	697	656	771	721	661	745	745	816
19.7	619	368	369	804	750	567	835	883	807	751	814	839	903	720	751	842	756	760	754	744	702	749	749	728	788	814	774	716	696	662	783	722	663	755	753	810
19.75	630	346	376	801	754	559	843	884	805	746	816	833	897	706	750	842	752	753	748	749	703	753	749	730	793	809	760	711	695	655	780	726	655	746	744	810
19.8	625	352	370	810	752	572	841	878	814	737	819	834	900	698	760	833	755	744	751	747	703	753	748	714	781	819	776	707	689	659	772	718	654	742	750	815
19.85	621	349	368	817	745	573	822	871	803	741	800	825	895	709	756	837	751	740	746	745	698	746	756	711	780	813	766	708	686	651	767	727	658	743	744	806
19.9	621	366	370	809	749	577	835	876	805	748	823	841	892	703	753	845	752	748	755	733	702	739	740	720	786	823	773	717	689	659	770	730	663	736	740	807
19.95	626	358	363	813	753	576	827	883	813	746	807	828	899	707	748	833	750	751	752	746	696	755	744	717	785	825	778	709	689	655	775	720	645	753	743	813
20	627	354	371	803	749	566	828	887	801	748	810	826	894	715	745	833	739	746	751	731	709	753	748	713	781	810	774	707	686	653	765	708	658	746	738	801
20.05	632	357	376	818	750	573	830	886	825	756	817	846	904	718	758	841	758	759	757	750	705	752	767	714	781	826	783	710	698	664	782	737	657	758	750	819
20.1	634	358	367	809	753	568	831	889	816	749	810	841	886	710	757	838	753	753	755	742	705	755	739	741	782	826	781	723	702	668	770	724	665	754	741	811
20.15	623	368	382	828	753	577	835	890	815	756	819	849	909	717	765	837	754	760	764	746	712	755	750	730	784	823	776	710	698	672	773	719	665	744	751	801
20.2	631	361	368	801	764	557	824	878	805	752	818	834	888	707	761	849	750	744	755	742	697	742	751	715	783	825	778	694	695	653	780	730	655	742	750	805
20.25	624	356	364	809	744	569	824	886	814	753	810	832	908	710	755	829	759	752	755	755	698	750	747	723	782	815	790	717	688	664	764	729	657	745	738	813
20.3	621	355	365	806	744	576	831	886	805	757	816	843	896	713	754	841	764	761	755	741	700	744	745	713	787	808	772	706	696	666	771	732	651	752	749	804
20.35	621	347	370	803	742	564	820	874	797	746	818	838	900	705	755	830	750	743	735	743	698	753	741	715	791	823	779	714	686	654	772	714	659	746	745	804
20.4	624	357	361	808	752	569	829	878	815	742	811	835	897	707	749	832	749	752	742	749	703	751	739	723	783	816	772	708	685	657	766	721	660	741	750	815
20.45	636	356	376	817	758	559	836	881	815	756	821	830	896	708	753	830	756	747	753	742	702	760	746	713	797	830	788	709	700	655	764	721	664	746	738	804
20.5	633	356	375	810	745	573	828	881	809	748	805	842	903	712	764	835	749	755	757	754	702	756	753	730	791	820	788	718	700	673	775	719	650	743	749	804
20.55	631	359	375	817	752	566	834	882	810	756	824	855	905	718	751	842	759	753	758	736	707	759	756	728	796	828	771	717	697	660	771	723	659	756	746	804
20.6	634	353	366	815	743	567	830	892	819	762	815	841	903	717	757	832	753	754	750	749	709	755	748	730	792	826	784	723	688	647	773	729	668	746	741	806
20.65	638	360	379	815	756	565	828	875	812	749	821	836	901	704	765	838	752	756	758	755	692	759	742	722	785	816	780	707	709	661	765	716	672	752	743	818
20.7	620	357	371	809	751	565	833	880	810	746	814	843	898	707	769	838	752	750	747	753	701	768	752	725	778	823	787	718	694	666	775	740	659	752	744	808
20.75	634	359	377	809	747	562	835	872	813	758	828	849	907	712	761	844	752	753	754	747	705	742	751	714	795	824	770	715	687	662	767	726	656	753	742	813
20.8	628	358	371	803	760	573	832	877	801	757	818	840	894	712	748	842	749	752	746	751	696	755	753	724	791	822	781	721	693	665	777	729	667	758	742	800
20.85	625	363	382	808	750	566	831	871	811	759	818	841	885	716	754	838	757	745	760	735	705	748	738	705	779	809	779	719	692	658	779	726	656	738	744	817
20.9	625	355	369	807	749	561	830	868	811	745	804	841	893	701	759	846	756	748	750	750	698	756	747	730	791	812	778	726	690	656	770	716	657	751	750	798
20.95	625	355	372	807	757	564	829	874	807	762	800	842	901	715	764	841	748	746	747	739	704	761	753	713	782	810	774	709	701	654	758	731	666	746	748	803
21	627	362	376	811	754	572	830	877	815	760	809	839	905	713	760	838	759	746	750	754	706	750	754	723	790	833	776	719	699	667	789	724	664	753	744	811
21.05	623	351	363	811	758	573	830	887	810	747	813	845	904	717	768	847	750	746	741	754	702	761	742	728	796	826	771	713	696	658	776	727	664	753	732	810
21.1	627	346	367	817	749	574	831	872	819	746	821	843	899	707	759	826	751	748	763	740	698	751	750	720	784	819	783	710	692	661	778	733	664	750	749	813
21.15	630	360	375	815	748	559	842	878	810	758	818	851	899	717	767	838	753	748	751	753	697	770	753	719	795	816	783	726	699	661	769	735	666	749	744	810
21.2	623	371	382	813	750	564	834	871	815	745	817	829	906	714	765	842	754	753	753	737	696	760	755	727	788	820	781	722	701	654	776	718	659	759	747	815
21.25	630	362	376	813	759	562	846	885	810	743	816	839	897	719	754	847	761	738	752	749	703	757	755	711	799	821	766	721	707	664	772	725	662	757	752	823
21.3	630	357	376	807	748	569	829	885	811	751	819	835	910	707	749	838	747	736	757	743	694	757	747	728	799	811	776	727	704	657	775	715	662	752	745	810
21.35	630	366	378	815	762	569	838	878	816	755	817	845	908	720	758	854	758	747	755	754	708	752	753	729	792	824	781	712	698	667	785	725	665	762	753	814
21.4	621	356	370	806	749	566	835	874	812	746	815	842	897	704	752	838	750	741	746	756	700	753	755	719	785	824	781	707	697	652	771	718	658	747	738	805
21.45	626	359	357	814	751	564	834	867	809	760	820	847	905	717	757	841	756	747	753	733	703	752	759	723	788	827	771	721	701	667	772	717	662	756	743	805
21.5	626	360	376	813	754	567	840	880	814	748	814	834	907	724	762	848	760	750	753	746	703	762	748	727	800	821	789	708	689	651	777	719	661	755	749	817
21.55	626	361	370	813	751	576	827	875	818	761	821	841	902	711	752	845	748	741	751	741	698	757	754	730	794	817	779	716	710	662	781	736	668	756	740	820
21.6	623	360	372	812	761	560	820	881	809	757	822	841	911	705	754	847	748	756	747	739	701	739	747	725	786	817	776	715	705	668	777	731	662	754	747	812
21.65	628	361	372	804	756	569	840	880	819	753	818	831	908	718	762	844	759	752	754	742	704	756	743	728	794	827	774	716	701	670	779	719	669	743	750	808
21.7	618	357	368	811	749	560	825	880	814	740	812	841	887	715	752	835	758	740	748	743	696	754	740	718	783	808	776	708	694	660	766	718	661	749	741	816
21.75	631	358	369	812	752	567	841	883	817	763	820	849	909	713	753	850	758	754	762	745	700	757	743	718	787	833	783	711	699	664	785	727	662	759	747	805
21.8	628	353	368	823	762	565	832	871	807	748	815	839	906	711	754	839	751	750	756	738	708	744	739	717	781	818	771	710	697	662	770	718	657	744	743	808
21.85	621	357	370	806	751	575	835	888	808	737	819	829	906	714	765	838	750	745	757	736	697	764	740	719	787	813	780	707	697	670	774	719	665	747	752	793
21.9	619	352	375	813	751	566	825	876	814	742	812	838	900	721	759	844	754	748	748	748	712	746	742	723	788	815	778	709	697	666	771	729	664	754	748	813
21.95	623	352	372	805	748	568	830	888	811	750	813	844	896	719	760	834	753	726	755	751	707	749	748	726	792	823	777	709	709	662	768	728	661	752	753	813
